# Supplementary material for: A novel function of the key nitrogen-fixation activator NifA in beta-rhizobia: Repression of bacterial auxin synthesis during symbiosis
Source: Front Plant Sci. 2022 Sep 28;13:991548. doi: 10.3389/fpls.2022.991548 (PMC9554594; doi:10.3389/fpls.2022.991548)
Supplement: Supplementary file 3 [file Table_2.XLSX]

## Sheet: injections
Supplementary Table 2: Raw metabolomics data including injections (see sheet "injections"), ions (see sheet "ions"), ions annotations (see sheet "annotation") and intensities (see sheet "intensities").
dsIdx	dsActive	dsCode	dsSampleName	dsExpCode	dsPert	dsAmount	dsSequence	dsUser1	dsUser4
39	TRUE	20220104145349454-2996558	pessi4_S22	E223882	E3 | WT	NaN	39	3	P001:029a sample
40	TRUE	20220104145349992-2996559	pessi4_S22	E223882	E3 | WT	NaN	40	3	P001:029b sample
41	TRUE	20220104145350644-2996560	pessi4_S30	E223882	E3 | ∆Bphy_7769-8	NaN	41	3	P001:030a sample
42	TRUE	20220104145351207-2996561	pessi4_S30	E223882	E3 | ∆Bphy_7769-8	NaN	42	3	P001:030b sample
43	TRUE	20220104145351834-2996562	pessi4_S24	E223882	E3 | WT	NaN	43	3	P001:031a sample
44	TRUE	20220104145352445-2996563	pessi4_S24	E223882	E3 | WT	NaN	44	3	P001:031b sample
45	TRUE	20220104145353044-2996564	pessi4_S25	E223882	E3 | nifA_IM	NaN	45	3	P001:032a sample
46	TRUE	20220104145353766-2996565	pessi4_S25	E223882	E3 | nifA_IM	NaN	46	3	P001:032b sample
47	TRUE	20220104145354347-2996566	pessi4_S20	E223882	E3 | non-inoculated	NaN	47	3	P001:033a sample
48	TRUE	20220104145354951-2996567	pessi4_S20	E223882	E3 | non-inoculated	NaN	48	3	P001:033b sample
49	TRUE	20220104145355618-2996568	pessi4_S35	E223882	E3 | nifA_IM+∆Bphy_7769-8	NaN	49	3	P001:034a sample
50	TRUE	20220104145356213-2996569	pessi4_S35	E223882	E3 | nifA_IM+∆Bphy_7769-8	NaN	50	3	P001:034b sample
51	TRUE	20220104145356853-2996570	pessi4_S23	E223882	E3 | WT	NaN	51	3	P001:035a sample
52	TRUE	20220104145357447-2996571	pessi4_S23	E223882	E3 | WT	NaN	52	3	P001:035b sample
57	TRUE	20220104145400547-2996576	pessi4_S31	E223882	E3 | ∆Bphy_7769-8	NaN	57	3	P001:038a sample
58	TRUE	20220104145401190-2996577	pessi4_S31	E223882	E3 | ∆Bphy_7769-8	NaN	58	3	P001:038b sample
59	TRUE	20220104145401840-2996578	pessi4_S37	E223882	E3 | nifA_IM+∆Bphy_7769-8	NaN	59	3	P001:039a sample
60	TRUE	20220104145402606-2996579	pessi4_S37	E223882	E3 | nifA_IM+∆Bphy_7769-8	NaN	60	3	P001:039b sample
61	TRUE	20220104145403330-2996580	pessi4_S36	E223882	E3 | nifA_IM+∆Bphy_7769-8	NaN	61	3	P001:040a sample
62	TRUE	20220104145404107-2996581	pessi4_S36	E223882	E3 | nifA_IM+∆Bphy_7769-8	NaN	62	3	P001:040b sample
65	TRUE	20220104145406187-2996584	pessi4_S27	E223882	E3 | nifA_IM	NaN	65	3	P001:042a sample
66	TRUE	20220104145406762-2996585	pessi4_S27	E223882	E3 | nifA_IM	NaN	66	3	P001:042b sample
67	TRUE	20220104145407419-2996586	pessi4_S21	E223882	E3 | non-inoculated	NaN	67	3	P001:043a sample
68	TRUE	20220104145408077-2996587	pessi4_S21	E223882	E3 | non-inoculated	NaN	68	3	P001:043b sample
77	TRUE	20220104145413774-2996596	pessi4_S26	E223882	E3 | nifA_IM	NaN	77	3	P001:048a sample
78	TRUE	20220104145414342-2996597	pessi4_S26	E223882	E3 | nifA_IM	NaN	78	3	P001:048b sample
79	TRUE	20220104145414891-2996598	pessi4_S29	E223882	E3 | ∆Bphy_7769-8	NaN	79	3	P001:049a sample
80	TRUE	20220104145415574-2996599	pessi4_S29	E223882	E3 | ∆Bphy_7769-8	NaN	80	3	P001:049b sample

## Sheet: ions
Supplementary Table 2: Raw metabolomics data including injections (see sheet "injections"), ions (see sheet "ions"), ions annotations (see sheet "annotation") and intensities (see sheet "intensities").
ionIdx	ionMz	ionActive	ionAverageInt	ionQualTIC	Top annotation name	Top annotation ids	Top annotation formula	Top annotation ion	Top annotation score
1	59.0139	1	210925	0.979453	Acetatic acid	C00033; C00266; CHEBI:15366; CHEBI:17071; HMDB0000042; HMDB0002165; HMDB0003344; HMDB00042; HMDB02165; HMDB03344	C2H4O2	-H(-)	100
2	70.03	1	13379.4	0.936932	Acrylamide	C01659; CHEBI:28619; HMDB0004296; HMDB04296	C3H5NO	-H(-)	100
3	71.0139	1	630620	0.918022	Propenoic acid C3:1	C00546; CHEBI:17158; HMDB0001167; HMDB01167	C3H4O2	-H(-)	100
4	72.0454	1	2347.8	0.671052	Aminoacetone	C01888; C05665; CHEBI:17906; CHEBI:18090; HMDB0001106; HMDB0002134; HMDB0060177; HMDB01106; HMDB02134; HMDB60177	C3H7NO	-H(-)	100
5	72.9931	1	71584	0.898254	Glyoxylic acid	C00048; CHEBI:16891; HMDB0000119; HMDB00119	C2H2O3	-H(-)	100
6	73.0295	1	44456.2	0.923681	C3:0 (Propionic acid)	C00163; CHEBI:30768; HMDB0000237; HMDB00237	C3H6O2	-H(-)	100
7	74.0247	1	5535.65	0.763202	Glycine	C00037; CHEBI:15428; HMDB0000123; HMDB00123	C2H5NO2	-H(-)	100
8	75.0087	1	10312.5	0.812605	Glycolate	C03547; CHEBI:17497; HMDB0000115; HMDB0003035; HMDB00115; HMDB03035	C2H4O3	-H(-)	100
9	84.0456	1	1867.92	0.611058	Acetone cyanohydrin	C02659; CHEBI:15348; HMDB0060427; HMDB60427	C4H7NO	-H(-)	100
10	85.0661	1	55933.3	0.757898	Prenol	C01390; CHEBI:16019; HMDB0030124; HMDB30124	C5H10O	-H(-)	100
11	87.0089	1	62128.7	0.908512	Pyruvate	C00022; C00222; CHEBI:17960; CHEBI:32816; HMDB0000243; HMDB0011111; HMDB0011666; HMDB00243; HMDB11111; HMDB11666	C3H4O3	-H(-)	100
12	88.0404	1	21290.2	0.877143	Alanine	C00041; C00099; C00213; CHEBI:15611; CHEBI:16958; CHEBI:16977; HMDB0000056; HMDB0000161; HMDB0000271; HMDB00056; HMDB00161; HMDB00271	C3H7NO2	-H(-)	100
13	88.9882	1	18401.9	0.746114	Oxalic acid	C00209; CHEBI:16995; HMDB0002329; HMDB02329	C2H2O4	-H(-)	100
14	89.0245	1	135309	0.96409	Lactate	C00256; C01013; CHEBI:33404; CHEBI:42111; HMDB0000171; HMDB0000190; HMDB0000700; HMDB0001311; HMDB0003328; HMDB00171; HMDB00190; HMDB0062492; HMDB00700; HMDB01311; HMDB03328; HMDB62492	C3H6O3	-H(-)	100
15	91.0402	1	5311.2	0.784482	Glycerol	C00116; CHEBI:17754; HMDB0000131; HMDB00131	C3H8O3	-H(-)	100
16	95.0139	1	26675.9	0.81404	Furfural	C07090; CHEBI:28906; HMDB0060503; HMDB60503	C5H4O2	-H(-)	100
17	96.9605	1	8.35121e+06	0.938687	Sulfate	C00059; CHEBI:26836; HMDB0001448; HMDB01448	H2O4S	-H(-)	83
18	98.0612	1	15508.5	0.685044	(2R)-2-Hydroxy-2-methylbutanenitrile	C18796; CHEBI:60908; HMDB0060309; HMDB60309	C5H9NO	-H(-)	100
19	99.0815	1	10163.7	0.490708	Cyclohexanol	C08492; CHEBI:28857; HMDB0030003; HMDB30003	C6H12O	-H(-)	100
20	100.04	1	15671.7	0.778729	Homoserine lactone	C01234; CHEBI:18053; HMDB0036458; HMDB36458	C4H7NO2	-H(-)	100
21	100.077	1	7153.09	0.755943	Pentanamide	C12455; HMDB0012815; HMDB12815	C5H11NO	-H(-)	100
22	101.024	1	424602	0.954187	Oxobutanoic acid	C00109; C00164; C00232; C00349; C06002; CHEBI:15344; CHEBI:16256; CHEBI:16265; CHEBI:27821; CHEBI:30831; HMDB0000005; HMDB0000060; HMDB00005; HMDB0001172; HMDB0001259; HMDB0002217; HMDB00060; HMDB0006544; HMDB01172; HMDB01259; HMDB02217; HMDB06544	C4H6O3	-H(-)	100
23	102.056	1	56814.1	0.899348	Aminobutanoic acid (ABA)	C00334; C01205; C02356; CHEBI:16320; CHEBI:16865; CHEBI:35619; HMDB0000112; HMDB0000452; HMDB0000581; HMDB0002299; HMDB0005815; HMDB00112; HMDB00452; HMDB00581; HMDB02299; HMDB05815	C4H9NO2	-H(-)	100
24	103.004	1	142089	0.814016	Hydroxypyruvate	C00168; CHEBI:30841; HMDB0001352; HMDB01352	C3H4O4	-H(-)	100
25	103.04	1	147370	0.881176	Hydroxybutanoic acid	C05984; C06001; CHEBI:1148; CHEBI:37373; HMDB0000008; HMDB0000023; HMDB0000435; HMDB00008; HMDB00023; HMDB00435	C4H8O3	-H(-)	100
26	104.035	1	9707.7	0.838297	Serine	C00065; C00740; CHEBI:16523; CHEBI:17115; HMDB0000187; HMDB0000589; HMDB0003406; HMDB00187; HMDB00589; HMDB03406	C3H7NO3	-H(-)	100
27	105.019	1	103569	0.915051	D-Glyceric acid	C00258; CHEBI:32398; HMDB0000139; HMDB00139; HMDB0031818; HMDB31818	C3H6O4	-H(-)	100
28	109.04	1	20530.9	0.783648	N-Acetylimidazole	C05130; CHEBI:27398; HMDB0003905; HMDB0006237; HMDB03905; HMDB06237	C5H6N2O	-H(-)	100
29	113.024	1	219640	0.96149	2-Hydroxy-2,4-pentadienoic acid	C07091; CHEBI:28993; HMDB0060461; HMDB60461	C5H6O3	-H(-)	100
30	113.036	1	236815	0.95329	Dihydrouracil	C00429; C02512; CHEBI:15901; CHEBI:16934; HMDB0000076; HMDB00076; HMDB0060245; HMDB60245	C4H6N2O2	-H(-)	100
31	114.056	1	59922.7	0.907322	Proline	C00148; CHEBI:17203; HMDB0000162; HMDB00162	C5H9NO2	-H(-)	100
32	115.004	1	2.937e+06	0.874438	Fumarate	C00122; CHEBI:18012; HMDB0000134; HMDB0000176; HMDB00134; HMDB00176	C4H4O4	-H(-)	100
33	115.04	1	879077	0.854393	Ketovaline	C00141; CHEBI:16530; HMDB0000019; HMDB00019; HMDB0004260; HMDB04260	C5H8O3	-H(-)	100
34	116.035	1	9936.2	0.731191	Aspartate semialdehyde	C00441; CHEBI:18051; HMDB0012249; HMDB12249	C4H7NO3	-H(-)	100
35	116.05	1	383573	0.979909	Indole	C00463; CHEBI:16881; HMDB0000738; HMDB00738	C8H7N	-H(-)	100
36	116.072	1	123171	0.954138	Valine; Betaine	C00183; C00719; CHEBI:16414; CHEBI:17750; HMDB0000043; HMDB0000883; HMDB00043; HMDB0034366; HMDB00883; HMDB34366	C5H11NO2	-H(-)	100
37	117.019	1	125313	0.882048	Succinate	C00042; C02170; CHEBI:15741; CHEBI:30860; HMDB0000202; HMDB0000254; HMDB00202; HMDB00254	C4H6O4	-H(-)	100
38	118.051	1	50931.9	0.907965	Threonine	C00188; C00263; C05519; CHEBI:15699; CHEBI:16857; CHEBI:28718; HMDB0000167; HMDB0000719; HMDB0004041; HMDB00167; HMDB00719; HMDB04041	C4H9NO3	-H(-)	100
39	118.98	1	17058.2	0.357475	Mercaptopyruvic acid	C00957; CHEBI:16208; HMDB0001368; HMDB01368	C3H4O3S	-H(-)	100
40	119.05	1	72869.7	0.953548	Phenylacetaldehyde	C00601; CHEBI:16424; HMDB0006236; HMDB06236	C8H8O	-H(-)	100
41	120.012	1	7050.6	0.691527	Cys	C00097; C00793; CHEBI:16375; CHEBI:17561; HMDB0000574; HMDB0003417; HMDB00574; HMDB03417	C3H7NO2S	-H(-)	100
42	120.996	1	6771.64	0.205025	3-Mercaptolactate	C05823; HMDB0002127; HMDB02127	C3H6O3S	-H(-)	100
43	122.025	1	17211.5	0.539194	Nicotinate	C00253; CHEBI:15940; HMDB0001488; HMDB01488	C6H5NO2	-H(-)	100
44	124.017	1	13498.3	0.674503	2-Aminoethylphosphonate	C03557; CHEBI:15573; HMDB0011747; HMDB11747	C2H8NO3P	-H(-)	100
45	126.056	1	13925.1	0.662419	(S)-2,3,4,5-Tetrahydropyridine-2-carboxylate	C00450; CHEBI:49014; HMDB0059657; HMDB59657	C6H9NO2	-H(-)	100
46	128.035	1	190505	0.908253	Oxoproline	C01879; C04281; CHEBI:18183; CHEBI:27391; CHEBI:6151; HMDB0000267; HMDB0001369; HMDB00267; HMDB0062585; HMDB01369; HMDB62585	C5H7NO3	-H(-)	100
47	128.072	1	88609.3	0.923651	Pipecolate	C00408; C05936; CHEBI:17964; CHEBI:30913; CHEBI:7386; HMDB0000070; HMDB0000716; HMDB0004226; HMDB00070; HMDB00716; HMDB04226	C6H11NO2	-H(-)	100
48	129.019	1	187115	0.946307	Itaconate	C00433; C02226; CHEBI:17415; CHEBI:17626; HMDB0000634; HMDB0000749; HMDB0060365; HMDB00634; HMDB00749; HMDB60365	C5H6O4	-H(-)	100
49	129.055	1	88326.4	0.924994	4-Methyl-2-oxopentanoate	C00233; C06102; CHEBI:2490; CHEBI:48430; HMDB0000695; HMDB0000762; HMDB0012882; HMDB00695; HMDB00762; HMDB12882	C6H10O3	-H(-)	100
50	130.051	1	38063.5	0.932764	5-Aminolevulinic acid	C00430; C01157; C01165; CHEBI:17232; CHEBI:17549; CHEBI:18095; HMDB0000725; HMDB0001149; HMDB0002104; HMDB0006055; HMDB0036576; HMDB00725; HMDB01149; HMDB02104; HMDB06055; HMDB36576	C5H9NO3	-H(-)	100
51	130.087	1	185846	0.958372	(Iso)Leucine	C00123; C00407; CHEBI:15603; CHEBI:17191; HMDB0000172; HMDB0000687; HMDB00172; HMDB0033923; HMDB00687; HMDB33923	C6H13NO2	-H(-)	100
52	130.999	1	9488.56	0.505764	Oxaloacetic acid	C00036; CHEBI:30744; HMDB0000223; HMDB00223	C4H4O5	-H(-)	100
53	131.035	1	148169	0.917574	Glutarate	C00900; C06010; CHEBI:16444; CHEBI:18409; HMDB0006833; HMDB0006855; HMDB06833; HMDB06855	C5H8O4	-H(-)	100
54	131.046	1	549706	0.938159	Asparagine	C00152; C02642; CHEBI:17196; CHEBI:18261; HMDB0000026; HMDB0000168; HMDB00026; HMDB00168	C4H8N2O3	-H(-)	100
55	131.071	1	412647	0.846985	D-2-Hydroxyisocaproate	C06103; CHEBI:17869; HMDB0012843; HMDB12843	C6H12O3	-H(-)	100
56	131.083	1	468240	0.828733	Ornithine	C00077; CHEBI:15729; HMDB0000214; HMDB0000818; HMDB0004984; HMDB00214; HMDB00818; HMDB04984	C5H12N2O2	-H(-)	100
57	132.03	1	59425.2	0.935814	Aspartate	C00049; CHEBI:17053; HMDB0000191; HMDB00191	C4H7NO4	-H(-)	100
58	133.015	1	1.14979e+07	0.882602	Malate	C00149; CHEBI:30797; HMDB0000156; HMDB00156	C4H6O5	-H(-)	100
59	133.051	1	1.36407e+06	0.923776	Deoxyribose	C01801; C04272; CHEBI:15684; CHEBI:28816; HMDB0003224; HMDB0012141; HMDB03224; HMDB12141	C5H10O4	-H(-)	100
60	134.047	1	307235	0.910061	Adenine	C00147; CHEBI:16708; HMDB0000034; HMDB00034	C5H5N5	-H(-)	100
61	135.045	1	73399.9	0.933802	Phenyl acetate	C03765; C07086; CHEBI:15621; CHEBI:30745; HMDB0000209; HMDB0001326; HMDB0003767; HMDB00209; HMDB01326; HMDB03767	C8H8O2	-H(-)	100
62	136.04	1	23292	0.871108	Anthranilate	C00108; C00568; CHEBI:30753; CHEBI:30754; HMDB0001123; HMDB0001392; HMDB01123; HMDB01392	C7H7NO2	-H(-)	100
63	136.077	1	5251.47	0.336179	Tyramine	C00483; CHEBI:15760; HMDB0000306; HMDB00306	C8H11NO	-H(-)	100
64	137.025	1	249453	0.929794	4-Hydroxybenzoate	C00156; CHEBI:30763; HMDB0000500; HMDB00500	C7H6O3	-H(-)	100
65	137.097	1	7286.09	0.750022	Isophorone	C16323; HMDB0031152; HMDB31152	C9H14O	-H(-)	100
66	139.976	1	7794.61	-0.306115	Carbamoyl phosphate	C00169; CHEBI:17672; HMDB0001096; HMDB01096	CH4NO5P	-H(-)	100
67	140.083	1	24238.5	-0.380188	Histidinol	C00860; CHEBI:16255; HMDB0003431; HMDB03431	C6H11N3O	-H(-)	100
68	142.032	1	3074.78	0.757253	5-(2-Hydroxyethyl)-4-methylthiazole	C04294; CHEBI:17957; HMDB0032985; HMDB32985	C6H9NOS	-H(-)	100
69	143.108	1	71166.5	-0.489139	Octanoic acid	C06423; CHEBI:28837; HMDB0000482; HMDB00482	C8H16O2	-H(-)	100
70	144.03	1	9441.15	0.822295	2-Oxoglutaramate	C00940; CHEBI:30882; HMDB0001552; HMDB01552	C5H7NO4	-H(-)	100
71	144.066	1	30686.8	0.885275	4-Acetamidobutanoate	C02946; C04076; CHEBI:17645; CHEBI:17917; HMDB0003681; HMDB0006238; HMDB0059595; HMDB0060265; HMDB03681; HMDB06238; HMDB59595; HMDB60265	C6H11NO3	-H(-)	100
72	145.014	1	310450	0.916055	Oxoglutarate	C00026; CHEBI:30915; HMDB0000208; HMDB0002812; HMDB00208; HMDB02812	C5H6O5	-H(-)	100
73	145.051	1	91191.6	0.893958	(S)-2-Aceto-2-hydroxybutanoic acid	C06006; CHEBI:27681; HMDB0006854; HMDB0006900; HMDB06854; HMDB06900	C6H10O4	-H(-)	100
74	145.062	1	381549	0.958627	Glutamine	C00064; CHEBI:18050; HMDB0000641; HMDB00641	C5H10N2O3	-H(-)	100
75	145.098	1	103970	-0.0974448	Lysine	C00047; CHEBI:18019; HMDB0000182; HMDB0003405; HMDB00182; HMDB03405	C6H14N2O2	-H(-)	100
76	145.112	1	15054.4	0.866512	Acetylcholine	C01181; CHEBI:1941; HMDB0001161; HMDB01161	C7H16NO2	-H(-)	100
77	146.046	1	192635	0.941479	Glutamate	C00025; C00302; C00979; C05938; CHEBI:16015; CHEBI:17981; CHEBI:18237; CHEBI:27809; HMDB0000148; HMDB0003011; HMDB0006556; HMDB00148; HMDB0060475; HMDB03011; HMDB06556; HMDB60475	C5H9NO4	-H(-)	100
78	147.03	1	461361	0.889866	Hydroxyglutarate	C02630; CHEBI:17084; HMDB0059655; HMDB59655	C5H8O5	-H(-)	100
79	147.045	1	74609.6	0.935696	Cinnamate	C05608; CHEBI:28353; HMDB0040986; HMDB40986	C9H8O2	-H(-)	100
80	147.066	1	70599.5	0.940971	Mevalonate	C00418; C06007; CHEBI:25351; CHEBI:27512; HMDB0000227; HMDB0012140; HMDB00227; HMDB0059629; HMDB12140; HMDB59629	C6H12O4	-H(-)	100
81	148.045	1	14186.6	0.87951	Methionine	C00073; CHEBI:16643; HMDB0000696; HMDB00696	C5H11NO2S	-H(-)	100
82	149.046	1	760643	0.912202	Pentose	C00121; C00181; C00259; C00309; C00310; CHEBI:16880; CHEBI:17173; CHEBI:17535; CHEBI:47013; CHEBI:53455; HMDB0000098; HMDB0000283; HMDB0000487; HMDB0000621; HMDB0000646; HMDB0003371; HMDB0003763; HMDB00098; HMDB0012194; HMDB00283; HMDB00487; HMDB0060254; HMDB00621; HMDB00646; HMDB03371; HMDB03763; HMDB12194; HMDB60254	C5H10O5	-H(-)	100
83	150.042	1	7505.04	0.897804	Guanine	C00242; CHEBI:16235; HMDB0000132; HMDB00132	C5H5N5O	-H(-)	100
84	151.026	1	49449.7	0.912466	Xanthine	C00385; CHEBI:17712; HMDB0000292; HMDB00292	C5H4N4O2	-H(-)	100
85	151.039	1	71021	0.951599	Ortho-Hydroxyphenylacetic acid	C04043; C05852; CHEBI:27978; CHEBI:28478; HMDB0000669; HMDB0003791; HMDB0006256; HMDB0006778; HMDB00669; HMDB03791; HMDB06256; HMDB06778	C8H8O3	-H(-)	100
86	151.061	1	30212.4	0.889164	D-Xylitol	C00379; CHEBI:1305691; HMDB0002917; HMDB02917	C5H12O5	-H(-)	100
87	152.035	1	88881.3	0.126539	3-Hydroxyanthranilic acid	C00632; CHEBI:15793; HMDB0001476; HMDB01476	C7H7NO3	-H(-)	100
88	152.072	1	7119.19	0.535413	Dopamine	C03758; CHEBI:18243; HMDB0000073; HMDB00073	C8H11NO2	-H(-)	100
89	154.062	1	705947	0.904509	Histidine	C00135; CHEBI:15971; HMDB0000177; HMDB0003412; HMDB00177; HMDB03412	C6H9N3O2	-H(-)	100
90	154.975	1	16981.8	0.820169	Phosphoglycolic acid	C00988; CHEBI:17150; HMDB0000816; HMDB0060148; HMDB00816; HMDB60148	C2H5O6P	-H(-)	100
91	155.144	1	2847.78	0.879758	(+)-Neomenthol	C00553; CHEBI:15402; HMDB0035763; HMDB35763	C10H20O	-H(-)	100
92	157.015	1	40104.5	0.856221	2-Maleylacetate	C02222; CHEBI:1184; HMDB0060348; HMDB60348	C6H6O5	-H(-)	100
93	157.05	1	874170	0.917076	Isopropylmaleate	C02631; CHEBI:17275; HMDB0012241; HMDB12241	C7H10O4	-H(-)	100
94	158.06	1	63328.3	-0.328624	Indoleacetaldehyde	C00637; CHEBI:18086; HMDB0001190; HMDB01190	C10H9NO	-H(-)	100
95	159.03	1	134608	0.95442	Oxoadipate	C00322; CHEBI:15753; HMDB0000225; HMDB00225	C6H8O5	-H(-)	100
96	160.061	1	414295	0.929838	Aminoadipate	C00956; CHEBI:37024; HMDB0000510; HMDB00510	C6H11NO4	-H(-)	100
97	162.893	1	10155.5	0.682274	Molybdate	C06232; CHEBI:25371; HMDB0012260; HMDB12260	H2MoO4	-H(-)	25
98	163.04	1	44977.4	0.921748	Coumarate	C00166; C00811; C02763; C05838; CHEBI:16815; CHEBI:28873; CHEBI:30851; CHEBI:32374; HMDB0000205; HMDB0001237; HMDB0002035; HMDB0012225; HMDB00205; HMDB0031629; HMDB0041592; HMDB01237; HMDB02035; HMDB12225; HMDB31629; HMDB41592	C9H8O3	-H(-)	100
99	164.072	1	213684	0.956157	Phenylalanine	C00079; CHEBI:17295; HMDB0000159; HMDB0000612; HMDB00159; HMDB00612	C9H11NO2	-H(-)	100
100	165.091	1	12217.8	0.892365	C10:3	C11924; CHEBI:36999; HMDB0004586; HMDB0006539; HMDB04586; HMDB06539	C10H14O2	-H(-)	87
101	166.016	1	10423.3	0.718571	Quinolinate	C03722; CHEBI:16675; HMDB0000232; HMDB00232	C7H5NO4	-H(-)	23
102	166.05	1	18732	0.894016	Pyridoxal	C00250; C05831; CHEBI:17310; CHEBI:27440; HMDB0001545; HMDB0060374; HMDB01545; HMDB60374	C8H9NO3	-H(-)	100
103	166.965	1	1578.64	0.273012	3-Sulfopyruvate	C05528; CHEBI:16894; HMDB0004045; HMDB0060174; HMDB04045; HMDB60174	C3H4O6S	-H(-)	100
104	166.975	1	11921.4	0.786942	Phosphoenolpyruvate	C00074; CHEBI:44897; HMDB0000263; HMDB00263	C3H5O6P	-H(-)	100
105	167.022	1	7125.03	0.771557	Urate	C00366; CHEBI:17775; HMDB0000289; HMDB00289	C5H4N4O3	-H(-)	100
106	167.035	1	107610	0.965773	Homogentisate	C00544; C05577; CHEBI:27852; CHEBI:44747; HMDB0000130; HMDB0004057; HMDB0006242; HMDB00130; HMDB04057; HMDB06242	C8H8O4	-H(-)	100
107	167.082	1	11198.2	0.583841	Pyridoxamine	C00534; CHEBI:16410; HMDB0001431; HMDB01431	C8H12N2O2	-H(-)	100
108	168.043	1	55297.7	0.788257	Phosphodimethylethanolamine	C13482; CHEBI:31997; HMDB0060244; HMDB60244	C4H12NO4P	-H(-)	100
109	168.066	1	10564	0.809015	Pyridoxine	C00314; CHEBI:16709; HMDB0000239; HMDB0002075; HMDB00239; HMDB02075	C8H11NO3	-H(-)	100
110	169.05	1	13443.2	0.79107	3,4-Dihydroxyphenylglycol	C05576; CHEBI:1387; HMDB0000318; HMDB0005870; HMDB00318; HMDB05870	C8H10O4	-H(-)	90
111	170.046	1	7700.74	0.710305	Tetrahydrodipicolinate	C03972; CHEBI:32976; HMDB0012289; HMDB12289	C7H9NO4	-H(-)	100
112	172.061	1	477605	0.956141	Acetyl-Glu-semialdehyde	C01250; CHEBI:16319; HMDB0006488; HMDB06488	C7H11NO4	-H(-)	100
113	173.009	1	77469.8	0.870983	Aconitate	C00417; CHEBI:32805; HMDB0000072; HMDB0000461; HMDB00072; HMDB00461	C6H6O6	-H(-)	100
114	173.046	1	46511.4	0.910946	Shikimate	C00493; C04236; CHEBI:1467; CHEBI:16119; HMDB0003070; HMDB0012149; HMDB03070; HMDB12149	C7H10O5	-H(-)	100
115	173.072	1	61940.7	0.979047	Indole-acetamide	C02693; CHEBI:16031; HMDB0029739; HMDB29739	C10H10N2O	-H(-)	100
116	173.105	1	906894	0.872293	Arginine	C00062; CHEBI:16467; HMDB0000517; HMDB00517	C6H14N4O2	-H(-)	100
117	174.056	1	24288.5	0.901458	Indole-3-acetate	C00954; C05634; CHEBI:16411; CHEBI:50157; HMDB0000197; HMDB0004073; HMDB00197; HMDB04073	C10H9NO2	-H(-)	100
118	175.025	1	25286.8	0.897108	Hexuronic acid; Ascorbate	C01041; C02670; CHEBI:18268; CHEBI:29073; HMDB0000044; HMDB00044; HMDB0006355; HMDB0014273; HMDB0029945; HMDB06355; HMDB14273; HMDB29945	C6H8O6	-H(-)	100
119	175.047	1	132265	0.906824	Allantoate	C00499; CHEBI:30837; HMDB0001209; HMDB01209	C4H8N4O4	-H(-)	100
120	175.062	1	1.66998e+07	0.773753	3-Propylmalate	C02504; C04411; CHEBI:35128; CHEBI:43468; HMDB0000402; HMDB0012156; HMDB00402; HMDB12156	C7H12O5	-H(-)	100
121	176.936	1	46651.5	0.864383	Pyrophosphate	C00013; CHEBI:29888; HMDB0000250; HMDB00250	H4O7P2	-H(-)	100
122	177.04	1	109978	0.933366	Glucono-lactone	C01040; C05394; CHEBI:17587; CHEBI:27453; HMDB0001385; HMDB0003466; HMDB01385; HMDB03466	C6H10O6	-H(-)	100
123	179.035	1	48796	0.93824	4-Hydroxyphenylpyruvic acid	C01179; C05350; CHEBI:15999; CHEBI:27683; HMDB0000707; HMDB0006915; HMDB00707; HMDB06915	C9H8O4	-H(-)	100
124	179.056	1	1.25025e+06	0.979535	Hexose	C00031; C00137; C00159; C00221; C00267; C00984; CHEBI:15903; CHEBI:17268; CHEBI:17925; CHEBI:28061; CHEBI:4167; CHEBI:4208; HMDB0000122; HMDB0000143; HMDB0000169; HMDB0000211; HMDB0000516; HMDB0002256; HMDB0003340; HMDB0003345; HMDB0005762; HMDB0006564; HMDB00122; HMDB00143; HMDB00169; HMDB00211; HMDB0033704; HMDB00516; HMDB02256; HMDB03340; HMDB03345; HMDB05762; HMDB06564; HMDB33704	C6H12O6	-H(-)	100
125	180.067	1	489648	0.966773	Tyrosine	C00082; CHEBI:17895; HMDB0000158; HMDB0000647; HMDB00158; HMDB00647	C9H11NO3	-H(-)	85
126	181.036	1	13551.8	0.89096	1-Methyluric acid	C16355; C16359; CHEBI:149744; CHEBI:68441; HMDB0003099; HMDB0011107; HMDB03099; HMDB11107	C6H6N4O3	-H(-)	100
127	182.97	1	339649	0.855607	3-Phosphonooxypyruvate	C03232; CHEBI:30933; HMDB0001024; HMDB0060175; HMDB01024; HMDB60175	C3H5O7P	-H(-)	100
128	183.066	1	11673.7	0.815492	Choline-P	C00588; CHEBI:18132; HMDB0000284; HMDB0001565; HMDB00284; HMDB01565	C5H15NO4P	-H(-)	100
129	184.002	1	48048.1	0.847439	Phosphoserine	C01005; CHEBI:15811; CHEBI:37712; HMDB0000272; HMDB0001721; HMDB00272; HMDB01721	C3H8NO6P	-H(-)	100
130	184.985	1	50236.4	0.805982	Phosphoglycerate	C00197; C00631; CHEBI:17794; CHEBI:17835; HMDB0003391; HMDB0060180; HMDB03391; HMDB60180	C3H7O7P	-H(-)	100
131	188.035	1	22179.8	0.912706	1-Nitronaphthalene-5,6-oxide	C14800; C14802; CHEBI:34105; CHEBI:34106; HMDB0060331; HMDB0060332; HMDB60331; HMDB60332	C10H7NO3	-H(-)	100
132	188.056	1	58043.1	0.911303	Acetyl-Glu	C00624; CHEBI:12575; HMDB0001138; HMDB01138	C7H11NO5	-H(-)	100
133	189.04	1	22798.4	0.844988	3-Dehydroquinate	C00944; CHEBI:17947; HMDB0012710; HMDB12710	C7H10O6	-H(-)	100
134	189.089	1	4.81614e+06	0.965374	Diaminopimelate	C00666; CHEBI:16026; HMDB0001370; HMDB01370	C7H14N2O4	-H(-)	97
135	190.052	1	18111.8	0.894345	5-Hydroxyindoleacetic acid	C05635; C16596; CHEBI:27823; CHEBI:80594; HMDB0000763; HMDB0060400; HMDB00763; HMDB60400	C10H9NO3	-H(-)	100
136	191.02	1	1.59092e+06	0.510994	(Iso)Citrate	C00158; C00311; CHEBI:30769; CHEBI:30887; HMDB0000094; HMDB0000193; HMDB00094; HMDB00193	C6H8O7	-H(-)	100
137	191.142	1	14538.7	0.174453	beta-Ionone	C12287; CHEBI:32325; HMDB0036565; HMDB36565	C13H20O	-H(-)	29
138	193.035	1	25960.8	0.891215	Hexuronate	C00191; C00470; CHEBI:33885; CHEBI:42717; HMDB0000127; HMDB0003363; HMDB00127; HMDB03363	C6H10O7	-H(-)	100
139	193.051	1	29222.3	0.94238	trans-Ferulic acid	C01494; CHEBI:17620; HMDB0000537; HMDB0000954; HMDB00537; HMDB00954	C10H10O4	-H(-)	100
140	193.16	1	3423.43	0.837524	(3S,6E)-Nerolidol	C09704; CHEBI:59958; HMDB0041629; HMDB41629	C13H22O	-H(-)	100
141	195.051	1	6.21765e+06	0.941437	Hexonic acid	C00257; C00800; CHEBI:33198; CHEBI:87753; HMDB0000625; HMDB0003290; HMDB0003373; HMDB00625; HMDB03290; HMDB03373	C6H12O7	-H(-)	100
142	196.061	1	150168	0.776918	Dihydroxy-Phe	C00355; CHEBI:15765; CHEBI:49168; HMDB0000181; HMDB0000609; HMDB00181; HMDB00609	C9H11NO4	-H(-)	100
143	198.017	1	18695	0.875943	P-homoserine	C01102; C12215; CHEBI:15961; HMDB0003484; HMDB0006495; HMDB0060483; HMDB03484; HMDB06495; HMDB60483	C4H10NO6P	-H(-)	100
144	199.002	1	23629.5	0.879601	D-Erythrose 4-phosphate	C00279; CHEBI:48153; HMDB0001321; HMDB01321	C4H9O7P	-H(-)	100
145	199.025	1	15183.3	0.789947	4-Fumarylacetoacetic acid	C01036; CHEBI:47904; HMDB0001268; HMDB0001428; HMDB0002052; HMDB01268; HMDB01428; HMDB02052	C8H8O6	-H(-)	100
146	199.171	1	61848.3	0.532332	Dodecanoic acid (FA12:0)	C02679; CHEBI:30805; HMDB0000638; HMDB00638	C12H24O2	-H(-)	100
147	203.083	1	3.07076e+06	0.963107	Tryptophan	C00078; CHEBI:16828; HMDB0000929; HMDB00929	C11H12N2O2	-H(-)	100
148	204.052	1	13557.4	0.854087	Lipoamide	C00248; CHEBI:17460; HMDB0000962; HMDB0006877; HMDB0006950; HMDB00962; HMDB06877; HMDB06950	C8H15NOS2	-H(-)	100
149	209.031	1	925899	0.912046	Glucaric acid	C00818; CHEBI:16002; HMDB0000663; HMDB00663	C6H10O8	-H(-)	100
150	209.118	1	256917	0.970545	Jasmonic acid	C08491; CHEBI:18292; HMDB0032797; HMDB32797	C12H18O3	-H(-)	100
151	211.997	1	8789.77	0.846534	Phosphoaspartate	C03082; HMDB0012250; HMDB12250	C4H8NO7P	-H(-)	100
152	213.017	1	164858	0.843494	Deoxyribose 5-phosphate	C00673; C11437; CHEBI:16132; CHEBI:16493; HMDB0001031; HMDB0001213; HMDB01031; HMDB01213	C5H11O7P	-H(-)	100
153	213.186	1	38777.7	-0.119019	C13:0	C04780; CHEBI:15720; HMDB0036217; HMDB36217	C13H26O2	-H(-)	100
154	214.049	1	29593.9	0.954421	Glycerylphosphorylethanolamine	C01233; HMDB0000114; HMDB00114	C5H14NO6P	-H(-)	100
155	217.083	1	56331.2	0.941912	gamma-Glutamylalanine	C03740; CHEBI:50619; HMDB0006248; HMDB0029142; HMDB0061369; HMDB06248; HMDB29142; HMDB61369	C8H14N2O5	-H(-)	100
156	218.103	1	136716	0.976928	Pantothenic acid	C00864; CHEBI:46905; HMDB0000210; HMDB00210; HMDB0062717; HMDB62717	C9H17NO5	-H(-)	100
157	220.082	1	30483.1	0.942783	N-Acetyl-D-glucosamine	C00140; CHEBI:506227; HMDB0000215; HMDB0000533; HMDB0014288; HMDB00215; HMDB00533; HMDB14288	C8H15NO6	-H(-)	100
158	221.19	1	3218.55	0.846377	Farnesol	C06081; CHEBI:16619; HMDB0004305; HMDB04305	C15H26O	-H(-)	55
159	223.134	1	72595.7	0.928464	Methyl jasmonate	C11512; CHEBI:15929; HMDB0036583; HMDB36583	C13H20O3	-H(-)	100
160	225.04	1	9839.02	0.828371	Chorismate	C00251; C00254; CHEBI:16666; CHEBI:17333; HMDB0012199; HMDB0012283; HMDB12199; HMDB12283	C10H10O6	-H(-)	100
161	225.087	1	36561.3	0.934272	Porphobilinogen	C00931; CHEBI:17381; HMDB0000245; HMDB00245	C10H14N2O4	-H(-)	42
162	227.202	1	193734	0.675138	C14:0	C06424; CHEBI:28875; HMDB0000806; HMDB00806	C14H28O2	-H(-)	100
163	229.012	1	24614.9	0.920372	Pentose P	C00117; C00199; C00231; C00620; C01112; C03906; CHEBI:15807; CHEBI:16241; CHEBI:16300; CHEBI:16332; CHEBI:17363; CHEBI:52742; HMDB0000618; HMDB0000868; HMDB0001489; HMDB0001548; HMDB0002033; HMDB0002694; HMDB0006212; HMDB0011734; HMDB0012195; HMDB00618; HMDB00868; HMDB01489; HMDB01548; HMDB02033; HMDB02694; HMDB06212; HMDB11734; HMDB12195	C5H11O8P	-H(-)	100
164	238.094	1	10626	0.907845	Dihydrobiopterin	C00268; C02953; C04244; CHEBI:17248; CHEBI:64277; HMDB0000038; HMDB0002065; HMDB0002215; HMDB00038; HMDB02065; HMDB02215	C9H13N5O3	-H(-)	93
165	243.062	1	55588.5	0.968486	Uridine	C00299; CHEBI:16704; HMDB0000296; HMDB00296	C9H12N2O6	-H(-)	100
166	245.059	1	24095.6	0.935064	Floxuridine	C11736; C12739; CHEBI:31521; CHEBI:60761; HMDB0014467; HMDB0060406; HMDB14467; HMDB60406	C9H11FN2O5	-H(-)	25
167	246.098	1	269169	0.977843	Linamarin	C01594; CHEBI:16441; HMDB0033699; HMDB33699	C10H17NO6	-H(-)	100
168	248.077	1	18625.2	0.905975	S-Acetyldihydrolipoamide-E	C16255; CHEBI:50623; HMDB0006878; HMDB06878	C10H19NO2S2	-H(-)	88
169	253.051	1	4.83715e+06	0.982925	Daidzein	C10208; CHEBI:28197; HMDB0003312; HMDB03312	C15H10O4	-H(-)	86
170	253.217	1	258841	0.959394	Palmitoleic acid	C08362; CHEBI:28716; HMDB0003229; HMDB0060082; HMDB03229; HMDB60082	C16H30O2	-H(-)	100
171	255.066	1	404990	0.979749	(2S)-Liquiritigenin	C08650; C09762; C09827; CHEBI:215489; CHEBI:310312; CHEBI:536636; HMDB0029519; HMDB0030808; HMDB0037316; HMDB29519; HMDB30808; HMDB37316	C15H12O4	-H(-)	100
172	259.023	1	313640	0.947824	Hexose P	C00085; C00092; C00103; C00275; C00636; C01094; C01097; C01172; C01177; C03546; C03862; C04006; C05345; CHEBI:1220424; CHEBI:15946; CHEBI:16077; CHEBI:16084; CHEBI:17719; CHEBI:18169; CHEBI:18384; CHEBI:35374; CHEBI:4170; CHEBI:4251; CHEBI:49728; CHEBI:64838; CHEBI:704854; HMDB0000124; HMDB0000213; HMDB0000645; HMDB0000994; HMDB0001076; HMDB0001078; HMDB0001306; HMDB0001313; HMDB0001401; HMDB0001…	C6H13O9P	-H(-)	100
173	264.951	1	9744.55	0.803458	Glyceric acid 1,3-biphosphate	C00236; C01159; CHEBI:17720; CHEBI:89363; HMDB0001270; HMDB0001294; HMDB01270; HMDB01294	C3H8O10P2	-H(-)	100
174	267.073	1	211005	0.976379	Inosine	C00294; CHEBI:17596; HMDB0000195; HMDB00195	C10H12N4O5	-H(-)	100
175	269.046	1	850342	0.984041	Apigenin	C01477; C02495; C06563; C10044; CHEBI:18388; CHEBI:27479; CHEBI:28088; CHEBI:5262; HMDB0002124; HMDB0003217; HMDB0029372; HMDB0029521; HMDB02124; HMDB03217; HMDB29372; HMDB29521	C15H10O5	-H(-)	100
176	271.062	1	177552	0.981569	Naringenin	C00509; C06561; C09751; CHEBI:15413; CHEBI:17846; HMDB0002670; HMDB0029631; HMDB0037254; HMDB02670; HMDB29631; HMDB37254	C15H12O5	-H(-)	100
177	271.17	1	6919.67	0.918449	Estradiol	C00951; CHEBI:16469; HMDB0000151; HMDB0004481; HMDB00151; HMDB04481	C18H24O2	-H(-)	100
178	271.228	1	29932	0.897482	16-Hydroxy hexadecanoic acid	C18218; CHEBI:55328; HMDB0006294; HMDB06294	C16H32O3	-H(-)	100
179	273.075	1	45955.4	0.969982	Phloretin	C00774; C09320; C12128; CHEBI:17276; CHEBI:31028; CHEBI:849976; HMDB0003306; HMDB0030822; HMDB0030823; HMDB03306; HMDB30822; HMDB30823	C15H14O5	-H(-)	49
180	275.125	1	105939	0.963824	Saccharopine	C00449; CHEBI:16927; HMDB0000279; HMDB00279	C11H20N2O6	-H(-)	100
181	277.217	1	1.91605e+06	0.962702	Alpha-Linolenic acid	C06426; C06427; CHEBI:27432; CHEBI:28661; HMDB0001388; HMDB0003073; HMDB01388; HMDB03073	C18H30O2	-H(-)	44
182	279.234	1	2.7375e+06	0.962449	C18:2	C01595; CHEBI:17351; HMDB0000673; HMDB00673	C18H32O2	-H(-)	87
183	281.046	1	11176.4	0.883957	Pseudobaptigenin	C10522; CHEBI:8602; HMDB0036616; HMDB36616	C16H10O5	-H(-)	100
184	282.085	1	57072.1	0.955079	Guanosine	C00387; CHEBI:16750; HMDB0000133; HMDB00133	C10H13N5O5	-H(-)	100
185	283.061	1	119173	0.97585	Biochanin A	C00814; C02920; C10521; C14536; CHEBI:17574; CHEBI:17678; CHEBI:34778; CHEBI:8600; HMDB0002338; HMDB0005781; HMDB0031720; HMDB0034127; HMDB02338; HMDB05781; HMDB31720; HMDB34127	C16H12O5	-H(-)	100
186	284.029	1	46494.5	0.881739	2-(Formamido)-N1-(5-phospho-D-ribosyl)acetamidine	C04640; CHEBI:18413; HMDB0006211; HMDB06211	C6H12N3O8P	-H(-)	100
187	285.04	1	84506.4	0.967444	Luteolin	C01514; C05903; C12134; CHEBI:15864; CHEBI:28499; CHEBI:70031; HMDB0005800; HMDB0005801; HMDB0034014; HMDB05800; HMDB05801; HMDB34014	C15H10O6	-H(-)	100
188	287.056	1	71520.8	0.975114	Eriodictyol	C00974; C05631; CHEBI:15401; CHEBI:28412; HMDB0005810; HMDB0030847; HMDB05810; HMDB30847	C15H12O6	-H(-)	100
189	287.164	1	16001.9	0.933784	Estriol	C05141; CHEBI:27974; HMDB0000153; HMDB00153	C18H24O3	-H(-)	100
190	287.223	1	7164.85	0.877042	(S)-10,16-Dihydroxyhexadecanoic acid	C08285; CHEBI:692; HMDB0037798; HMDB37798	C16H32O4	-H(-)	100
191	294.097	1	13063.7	0.932959	Prunasin	C00844; CHEBI:17396; HMDB0034934; HMDB34934	C14H17NO6	-H(-)	47
192	295.301	1	4857.65	0.923793	Phytol	C01389; CHEBI:17327; HMDB0002019; HMDB02019	C20H40O	-H(-)	100
193	296.083	1	19302.4	0.971351	5''-Methylthioadenosine	C00170; CHEBI:17509; HMDB0001173; HMDB01173	C11H15N5O3S	-H(-)	100
194	298.069	1	13441.4	0.49379	D-4''-Phosphopantothenate	C03492; CHEBI:15905; HMDB0001016; HMDB01016	C9H18NO8P	-H(-)	89
195	299.03	1	15894	0.912704	Cinnavalininate	C05640; HMDB0004078; HMDB04078	C14H8N2O6	-H(-)	78
196	299.056	1	44192.2	0.968912	Pratensein	C10520; CHEBI:8359; HMDB0030617; HMDB30617	C16H12O6	-H(-)	100
197	300.049	1	44605.6	0.955869	Acetylglucosamine P	C00357; C18060; CHEBI:15784; CHEBI:44313; HMDB0001062; HMDB0059626; HMDB01062; HMDB59626	C8H16NO9P	-H(-)	100
198	301.071	1	51594	0.97337	Ferreirin	C10419; HMDB0031657; HMDB31657	C16H14O6	-H(-)	100
199	303.12	1	99995.6	0.918747	2''-Deoxymugineic acid	C15485; CHEBI:19274; HMDB0033909; HMDB33909	C12H20N2O7	-H(-)	100
200	303.159	1	33025.8	0.921196	3-Polyprenyl-4-hydroxy-5-methoxybenzoate	C17559; HMDB0060379; HMDB60379	C18H24O4	-H(-)	74
201	303.196	1	6344	0.903859	11beta,17beta-Dihydroxy-4-androsten-3-one	C18075; CHEBI:81481; HMDB0060339; HMDB60339	C19H28O3	-H(-)	100
202	303.233	1	5617.03	0.897299	Arachidonic acid	C00219; CHEBI:15843; HMDB0001043; HMDB0060102; HMDB01043; HMDB60102	C20H32O2	-H(-)	100
203	305.248	1	7350.55	0.895733	8,11,14-Eicosatrienoic acid	C03242; CHEBI:53486; HMDB0002925; HMDB0006735; HMDB02925; HMDB06735	C20H34O2	-H(-)	100
204	311.223	1	344333	0.964116	13-L-Hydroperoxylinoleic acid	C04717; C14827; CHEBI:15655; CHEBI:34498; HMDB0003871; HMDB0006940; HMDB0062434; HMDB03871; HMDB06940; HMDB62434	C18H32O4	-H(-)	100
205	311.296	1	98409.8	0.922374	Arachidic acid	C06425; CHEBI:28822; HMDB0002212; HMDB02212	C20H40O2	-H(-)	100
206	317.175	1	221570	0.877802	Ubiquinone-2	C00399; CHEBI:46372; HMDB0006709; HMDB06709	C19H26O4	-H(-)	54
207	319.192	1	7297.19	0.904726	QH2	C00390; HMDB0001304; HMDB01304	(C5H8)nC14H20O4	-H(-)	100
208	319.228	1	7224.27	0.900212	15(S)-HETE	C04742; C04805; CHEBI:15558; CHEBI:28209; HMDB0002110; HMDB0002218; HMDB0003876; HMDB0011134; HMDB02110; HMDB02218; HMDB03876; HMDB11134	C20H32O3	-H(-)	100
209	321.113	1	649151	0.984015	D-Pantothenoyl-L-cysteine	C04079; CHEBI:18416; HMDB0006834; HMDB06834	C12H22N2O6S	-H(-)	100
210	322.045	1	21304.6	0.938589	CMP	C00055; CHEBI:17361; HMDB0000095; HMDB00095	C9H14N3O8P	-H(-)	100
211	323.029	1	79592.4	0.961022	UMP	C00105; C01168; CHEBI:16695; CHEBI:18116; HMDB0000288; HMDB0001271; HMDB00288; HMDB01271	C9H13N2O9P	-H(-)	100
212	325.095	1	36964.6	0.964226	cis-beta-D-Glucosyl-2-hydroxycinnamate	C05839; CHEBI:62251; HMDB0060077; HMDB60077	C15H18O8	-H(-)	28
213	330.059	1	10823	0.922044	dAMP	C00360; CHEBI:17713; HMDB0000905; HMDB00905	C10H14N5O6P	-H(-)	12
214	335.222	1	20314.2	0.929281	5(S)-Hydroperoxyeicosatetraenoic acid	C05356; C05966; CHEBI:15628; CHEBI:15632; CHEBI:91268; HMDB0001193; HMDB0004244; HMDB0006501; HMDB0011135; HMDB01193; HMDB04244; HMDB06501; HMDB11135	C20H32O4	-H(-)	100
215	337.055	1	37984.8	0.930027	AICAR	C04677; CHEBI:18406; HMDB0001517; HMDB01517	C9H15N4O8P	-H(-)	100
216	338.989	1	21513.1	0.82361	Hexose bisP	C00354; C00665; C01220; C03785; C04063; CHEBI:17816; CHEBI:28602; CHEBI:28858; CHEBI:40595; CHEBI:4250; HMDB0000968; HMDB0001047; HMDB0001058; HMDB0003973; HMDB0006235; HMDB0006872; HMDB0060444; HMDB00968; HMDB01047; HMDB01058; HMDB03973; HMDB06235; HMDB06872; HMDB60444	C6H14O12P2	-H(-)	100
217	339.093	1	52285.6	0.967868	3''-Ketolactose	C05403; HMDB0001030; HMDB01030	C12H20O11	-H(-)	100
218	339.327	1	153085	0.975422	C22:0	C08281; CHEBI:28941; HMDB0000944; HMDB00944	C22H44O2	-H(-)	100
219	341.11	1	1.65925e+07	0.975497	Disaccharide	C00089; C00208; C00243; C00760; C01083; C01235; C05400; CHEBI:16551; CHEBI:17505; CHEBI:17992; CHEBI:36219; CHEBI:47937; CHEBI:4808; HMDB0000048; HMDB0000163; HMDB0000186; HMDB0000258; HMDB0000975; HMDB0002923; HMDB00048; HMDB0005761; HMDB0005826; HMDB0006792; HMDB00163; HMDB00186; HMDB00258; HMDB0029880; HMDB0029902; HMDB00975; HMDB02923; HMDB05761; HMDB05826; HMDB06792; HMDB29880; HMDB29902	C12H22O11	-H(-)	100
220	343.065	1	54293.3	0.971559	Thiamine monophosphate	C01081; CHEBI:37574; HMDB0002666; HMDB02666	C12H17N4O4PS	-H(-)	53
221	346.056	1	176477	0.981938	AMP	C00020; C00362; CHEBI:16027; CHEBI:16192; HMDB0000045; HMDB0001044; HMDB00045; HMDB01044	C10H14N5O7P	-H(-)	100
222	347.039	1	53827.1	0.912997	IMP	C00130; CHEBI:17202; HMDB0000175; HMDB00175	C10H13N4O8P	-H(-)	100
223	347.184	1	25319.6	0.923811	Gibberellin A53	C06094; CHEBI:27433; HMDB0036895; HMDB36895	C20H28O5	-H(-)	10
224	348.088	1	10953.6	0.917652	S-(Formylmethyl)glutathione	C14871; CHEBI:34962; HMDB0060507; HMDB60507	C12H19N3O7S	-H(-)	62
225	353.089	1	18753.3	0.933489	Chlorogenic acid	C00852; CHEBI:16112; HMDB0003164; HMDB03164	C16H18O9	-H(-)	100
226	361.166	1	49071.2	0.9469	Secoisolariciresinol	C02034; C11861; C18167; CHEBI:28731; CHEBI:32906; CHEBI:65004; HMDB0013692; HMDB0036896; HMDB0037103; HMDB13692; HMDB36896; HMDB37103	C20H26O6	-H(-)	100
227	362.05	1	28373.6	0.923986	GMP	C00144; C18239; CHEBI:17345; CHEBI:60210; HMDB0001397; HMDB0059639; HMDB01397; HMDB59639	C10H14N5O8P	-H(-)	100
228	363.033	1	13579.2	0.897176	Xanthylic acid	C00655; CHEBI:15652; HMDB0001554; HMDB01554	C10H13N4O9P	-H(-)	36
229	365.051	1	46419.6	0.945638	Phosphoribosyl formamidocarboxamide	C04734; CHEBI:18381; HMDB0001439; HMDB01439	C10H15N4O9P	-H(-)	100
230	379.01	1	9714.1	0.908767	6-Thioxanthine 5''-monophosphate	C16618; HMDB0060418; HMDB60418	C10H13N4O8PS	-H(-)	13
231	380.157	1	36929.8	0.966266	Cis-zeatin-O-glucoside	C15546; CHEBI:29043; HMDB0012203; HMDB12203	C16H23N5O6	-H(-)	100
232	395.331	1	12336.8	0.947868	5-Dehydroepisterol	C15778; C15780; CHEBI:52972; CHEBI:80095; HMDB0006848; HMDB0060404; HMDB06848; HMDB60404	C28H44O	-H(-)	100
233	402.997	1	15036.6	0.912177	UDP	C00015; CHEBI:17659; HMDB0000295; HMDB00295	C9H14N2O12P2	-H(-)	14
234	409.311	1	3630.93	0.927274	Gamma-Tocotrienol	C14154; C14155; CHEBI:33277; CHEBI:351876; HMDB0012958; HMDB0030554; HMDB12958; HMDB30554	C28H42O2	-H(-)	100
235	409.347	1	21711.7	0.935306	4,4-Dimethylcholesta-8,14,24-trienol	C11455; C11508; C15783; CHEBI:17813; CHEBI:30109; CHEBI:80097; HMDB0001023; HMDB0006844; HMDB0006852; HMDB0006924; HMDB0006928; HMDB0011607; HMDB01023; HMDB06844; HMDB06852; HMDB06924; HMDB06928; HMDB11607	C29H46O	-H(-)	100
236	415.104	1	3.51715e+06	0.983737	Daidzin	C10216; CHEBI:42202; HMDB0033991; HMDB33991	C21H20O9	-H(-)	100
237	421.076	1	89258.6	0.949754	Trehalose 6-phosphate	C00689; CHEBI:18283; HMDB0001124; HMDB01124	C12H23O14P	-H(-)	100
238	423.326	1	16246.9	0.934195	Alpha-Tocotrienol	C14153; CHEBI:33270; HMDB0006327; HMDB06327	C29H44O2	-H(-)	100
239	424.037	1	7670.98	0.891379	Thiamine pyrophosphate	C00068; CHEBI:9532; HMDB0001372; HMDB01372	C12H19N4O7P2S	-H(-)	100
240	425.139	1	19416.5	0.9526	Chitobiose	C01674; HMDB0003556; HMDB03556	C15H26N2O12	-H(-)	17
241	426.022	1	34126.7	0.815995	ADP	C00008; C00054; C00361; CHEBI:16761; CHEBI:17985; CHEBI:28862; HMDB0000061; HMDB0000960; HMDB0001341; HMDB0001468; HMDB00061; HMDB00960; HMDB01341; HMDB01468	C10H15N5O10P2	-H(-)	100
242	427.357	1	8333.83	0.917058	Cholesteryl acetate	C02530; HMDB0003822; HMDB03822	C29H48O2	-H(-)	100
243	429.373	1	5223.1	0.924838	alpha-Tocopherol	C02477; CHEBI:18145; HMDB0001893; HMDB01893	C29H50O2	-H(-)	100
244	431.099	1	1.30556e+06	0.986443	Genistin	C09126; CHEBI:27514; HMDB0033988; HMDB33988	C21H20O10	-H(-)	91
245	435.129	1	562886	0.989714	Phlorizin	C01604; CHEBI:8113; HMDB0036634; HMDB36634	C21H24O10	-H(-)	58
246	441.373	1	23631	0.920793	Obtusifoliol	C01943; HMDB0001242; HMDB0006843; HMDB01242; HMDB06843	C30H50O2	-H(-)	100
247	442.017	1	6522.9	0.834205	GDP	C00035; CHEBI:17552; HMDB0001201; HMDB01201	C10H15N5O11P2	-H(-)	100
248	447.093	1	224268	0.978868	Astragalin	C12249; CHEBI:30200; HMDB0037429; HMDB37429	C21H20O11	-H(-)	69
249	462.066	1	49404.2	0.940045	Adenylsuccinic acid	C03794; CHEBI:15919; HMDB0000536; HMDB0001332; HMDB0011633; HMDB00536; HMDB0059653; HMDB01332; HMDB11633; HMDB59653	C14H18N5O11P	-H(-)	73
250	463.086	1	24706.3	0.974189	Isoquercitrin	C05623; CHEBI:68352; HMDB0037362; HMDB37362	C21H20O12	-H(-)	21
251	472.156	1	30736.7	0.902637	10-Formyl-THF	C00234; C03479; CHEBI:15637; CHEBI:209153; HMDB0000972; HMDB0001562; HMDB0006206; HMDB00972; HMDB01562; HMDB06206	C20H23N7O7	-H(-)	10
252	480.309	1	17657.9	0.949475	LysoPC(15:0)	C04230; CHEBI:580912; HMDB0010381; HMDB10381	C23H48NO7P	-H(-)	100
253	481.978	1	6736	0.87912	CTP	C00063; CHEBI:17677; HMDB0000082; HMDB00082	C9H16N3O14P3	-H(-)	100
254	482.96	1	7959.37	0.877993	UTP	C00075; CHEBI:15713; HMDB0000285; HMDB00285	C9H15N2O15P3	-H(-)	100
255	493.987	1	5766.37	0.856303	Dihydroneopterin triphosphate	C04895; CHEBI:18372; HMDB0000980; HMDB0001144; HMDB0012181; HMDB00980; HMDB01144; HMDB12181	C9H16N5O13P3	-H(-)	55
256	503.162	1	219759	0.96017	Trisaccharide	C00492; C00721; C05404; CHEBI:397485; HMDB0003213; HMDB0006857; HMDB0034072; HMDB0060468; HMDB03213; HMDB06857; HMDB34072; HMDB60468	C18H32O16	-H(-)	100
257	505.988	1	12083.5	0.594183	ATP	C00002; C00286; CHEBI:15422; CHEBI:16497; HMDB0000538; HMDB0001440; HMDB00538; HMDB01440	C10H16N5O13P3	-H(-)	100
258	508.34	1	4867	0.927888	LysoPC(17:0)	C04230; CHEBI:74340; HMDB0012108; HMDB12108	C25H52NO7P	-H(-)	61
259	511.999	1	4130.3	0.934501	2,5-Diaminopyrimidine nucleoside triphosphate	C05923; C06148; CHEBI:929; HMDB0006821; HMDB0006823; HMDB06821; HMDB06823	C9H18N5O14P3	-H(-)	100
260	535.036	1	25476.5	0.970787	UDP-pentose	C00190; C00935; C01623; CHEBI:15933; CHEBI:16082; CHEBI:61455; HMDB0001018; HMDB0012301; HMDB0012303; HMDB01018; HMDB12301; HMDB12303	C14H22N2O16P2	-H(-)	37
261	545.059	1	10867.3	0.922558	4,6-Dideoxy-4-oxo-dTDP-D-glucose	C11907; CHEBI:16128; CHEBI:16620; HMDB0001399; HMDB0060081; HMDB01399; HMDB60081	C16H24N2O15P2	-H(-)	52
262	558.064	1	7074.59	0.936097	ADP-ribose	C00301; CHEBI:16960; HMDB0001178; HMDB01178	C15H23N5O14P2	-H(-)	100
263	565.048	1	96704	0.90999	UDP-hexose	C00029; C00052; CHEBI:67119; HMDB0000286; HMDB0000302; HMDB00286; HMDB00302; HMDB0060079; HMDB60079	C15H24N2O17P2	-H(-)	100
264	572.134	1	10278.4	0.938006	Biotinyl-5''-AMP	C05921; HMDB0004220; HMDB0006520; HMDB04220; HMDB06520	C20H28N7O9PS	-H(-)	100
265	578.889	1	3988.72	0.680365	Inositol 1,3,4,5,6-pentakisphosphate	C01284; CHEBI:16322; HMDB0003529; HMDB0006232; HMDB03529; HMDB06232	C6H17O21P5	-H(-)	100
266	604.072	1	7845.22	0.914621	GDP-hexose	C00096; CHEBI:15820; HMDB0001163; HMDB01163	C16H25N5O16P2	-H(-)	24
267	606.075	1	22077.9	0.93272	UDP-acetyl-hexosamine	C00043; C00203; CHEBI:16264; HMDB0000290; HMDB0000304; HMDB00290; HMDB00304	C17H27N3O17P2	-H(-)	100
268	609.146	1	101901	0.986189	Rutin	C05625; CHEBI:28527; HMDB0003249; HMDB03249	C27H30O16	-H(-)	100
269	647.463	1	6957.94	0.924409	PA(16:0/16:0)	C00416; CHEBI:73246; HMDB0000674; HMDB0007857; HMDB00674; HMDB07857	C35H69O8P	-H(-)	11
270	658.854	1	4320.68	0.568853	Myo-inositol hexakisphosphate	C01204; CHEBI:17401; HMDB0003502; HMDB0060271; HMDB03502; HMDB60271	C6H18O24P6	-H(-)	100
271	663.11	1	14730.1	0.93478	NAD (ox)	C00003; CHEBI:15846; HMDB0000902; HMDB00902	C21H28N7O14P2	-H(-)	100
272	665.214	1	42469.7	0.930105	Stachyose	C01613; CHEBI:17164; HMDB0003553; HMDB03553	C24H42O21	-H(-)	93
273	671.466	1	532725	0.989039	PA(16:0/18:2(9Z,12Z))	C00416; CHEBI:73259; HMDB0007860; HMDB07860	C37H69O8P	-H(-)	41
274	673.482	1	365240	0.973619	PA(16:0/18:1(11Z))	C00416; CHEBI:64844; CHEBI:89530; HMDB0007858; HMDB0007859; HMDB07858; HMDB07859	C37H71O8P	-H(-)	93
275	698.514	1	22670.1	0.975834	PE(16:1(9Z)/P-18:1(11Z))	C00350; HMDB0008984; HMDB0008985; HMDB08984; HMDB08985	C39H74NO7P	-H(-)	51
276	699.497	1	300747	0.974728	PA(18:0/18:2(9Z,12Z))	C00416; CHEBI:77248; CHEBI:89528; HMDB0007861; HMDB0007862; HMDB07861; HMDB07862	C39H73O8P	-H(-)	100
277	736.492	1	79498.6	0.98461	PE(14:0/22:5(4Z,7Z,10Z,13Z,16Z))	C00350; HMDB0008845; HMDB0008846; HMDB0008971; HMDB08845; HMDB08846; HMDB08971	C41H72NO8P	-H(-)	100
278	738.507	1	140813	0.984491	PC(18:4(6Z,9Z,12Z,15Z)/15:0)	C00157; C00350; HMDB0008231; HMDB0008844; HMDB08231; HMDB08844	C41H74NO8P	-H(-)	100
279	740.523	1	61481.3	0.969269	PE(18:3(9Z,12Z,15Z)/18:0)	C00350; HMDB0009156; HMDB09156	C41H76NO8P	-H(-)	58
280	742.54	1	119711	0.960392	PC(15:0/18:2(9Z,12Z))	C00157; C00350; HMDB0007940; HMDB0008843; HMDB07940; HMDB08843	C41H78NO8P	-H(-)	100
281	764.523	1	24469.4	0.932284	PE(16:1(9Z)/22:4(7Z,10Z,13Z,16Z))	C00350; HMDB0008976; HMDB08976	C43H76NO8P	-H(-)	100
282	766.109	1	7593.24	0.923715	Coenzyme A	C00010; CHEBI:15346; HMDB0001423; HMDB0062184; HMDB01423; HMDB62184	C21H36N7O16P3S	-H(-)	100
283	784.586	1	8235.58	0.931668	PC(18:1(9Z)/18:1(9Z))	C00157; CHEBI:86114; CHEBI:89688; HMDB0000593; HMDB0008070; HMDB0008071; HMDB0008104; HMDB00593; HMDB08070; HMDB08071; HMDB08104	C44H84NO8P	-H(-)	100
284	838.127	1	6063.18	0.879695	3-Hydroxypropionyl-CoA	C05668; CHEBI:27762; HMDB0002125; HMDB0006807; HMDB02125; HMDB06807	C24H40N7O18P3S	-H(-)	10
285	853.277	1	10900.8	0.93415	Hydroxymethylbilane	C01024; CHEBI:16645; HMDB0001137; HMDB01137	C40H46N4O17	-H(-)	81

## Sheet: annotation
Supplementary Table 2: Raw metabolomics data including injections (see sheet "injections"), ions (see sheet "ions"), ions annotations (see sheet "annotation") and intensities (see sheet "intensities").
ionIdx	ionMz	ionActive	ionQualTIC	ionAverageInt	mz delta	formula	ion	score	label (bona fide)	desc	HMDB ids	KEGG ids	other ids
1	59.0139	TRUE	0.979453	210925	-3.79655e-05	C2H4O2	-H(-)	100	Acetatic acid	Acetic acid is one of the simplest carboxylic acids. It is an important chemical reagent and industrial chemical that is used in the production of plastic soft drink bottles, photographic film; and polyvinyl acetate for wood glue, as well as many synthetic fibres and fabrics. In households diluted acetic acid is often used as a cleaning agent. In the food industry acetic acid is used as an acidit…	HMDB0000042; HMDB0002165; HMDB0003344; HMDB00042; HMDB02165; HMDB03344	C00033; C00266	CHEBI:15366; CHEBI:17071
2	70.03	TRUE	0.936932	13379.4	-0.000114161	C3H5NO	-H(-)	100	Acrylamide	Acrylamide (ACR) is a chemical used in many industries around the world and more recently was found to form naturally in foods cooked at high temperatures. Acrylamide is a neurotoxicant, reproductive toxicant, and carcinogen in animal species. Only the neurotoxic effects have been observed in humans and only at high levels of exposure in occupational settings. The mechanism underlying neurotoxic …	HMDB0004296; HMDB04296	C01659	CHEBI:28619
3	71.0139	TRUE	0.918022	630620	-1.63592e-05	C3H4O2	-H(-)	100	Propenoic acid C3:1	Pyruvaldehyde is an organic compound used often as a reagent in organic synthesis, as a flavoring agent, and in tanning. It has been demonstrated as an intermediate in the metabolism of acetone and its derivatives in isolated cell preparations, in various culture media, and in vivo in certain animals.	HMDB0001167; HMDB01167	C00546	CHEBI:17158
4	72.0454	TRUE	0.671052	2347.8	8.42366e-05	C3H7NO	-H(-)	100	Aminoacetone	3-Aminopropanal is a reactive aldehyde that mediates progressive neuronal necrosis and glial apoptosis. (PMID 11943872). Increased activity of polyamine oxidase catabolizes polyamines (such as spermine, spermidine and putrescine) to produce 3-aminopropanal. (PMID 15246852).Threonine dehydrogenase catalyzes the oxidation of threonine by NAD+ to glycine and acetyl-CoA, but when the ratio acetyl-CoA…	HMDB0001106; HMDB0002134; HMDB0060177; HMDB01106; HMDB02134; HMDB60177	C01888; C05665	CHEBI:17906; CHEBI:18090
5	72.9931	TRUE	0.898254	71584	-2.67194e-05	C2H2O3	-H(-)	100	Glyoxylic acid	Glyoxylic acid or oxoacetic acid is an organic compound that is both an aldehyde and a carboxylic acid. Glyoxylic acid is a liquid with a melting point of -93°C and a boiling point of 111°C. It is an intermediate of the glyoxylate cycle, which enables certain organisms to convert fatty acids into carbohydrates. The conjugate base of glyoxylic acid is known as glyoxylate (PMID: 16396466). In human…	HMDB0000119; HMDB00119	C00048	CHEBI:16891
6	73.0295	TRUE	0.923681	44456.2	3.83606e-05	C3H6O2	-H(-)	100	C3:0 (Propionic acid)	Propionic acid (PA) is widely used as an antifungal agent in food. It is present naturally at low levels in dairy products and occurs ubiquitously, together with other short-chain fatty acids (SCFA), in the gastro-intestinal tract of humans and other mammals as an end-product of the microbial digestion of carbohydrates. It has significant physiological activity in animals. PA is irritant but prod…	HMDB0000237; HMDB00237	C00163	CHEBI:30768
7	74.0247	TRUE	0.763202	5535.65	4.03127e-05	C2H5NO2	-H(-)	100	Glycine	Glycine is a simple, nonessential amino acid, although experimental animals show reduced growth on low-glycine diets. The average adult ingests 3 to 5 grams of glycine daily. Glycine is involved in the body''s production of DNA, phospholipids and collagen, and in release of energy. Glycine levels are effectively measured in plasma in both normal patients and those with inborn errors of glycine me…	HMDB0000123; HMDB00123	C00037	CHEBI:15428
8	75.0087	TRUE	0.812605	10312.5	5.81405e-05	C2H4O3	-H(-)	100	Glycolate	Glycolic acid (or hydroxyacetic acid) is the smallest alpha-hydroxy acid (AHA). This colourless, odourless, and hygroscopic crystalline solid is highly soluble in water. Due to its excellent capability to penetrate skin, glycolic acid is often used in skin care products, most often as a chemical peel. It may reduce wrinkles, acne scarring, and hyperpigmentation and improve many other skin conditi…	HMDB0000115; HMDB0003035; HMDB00115; HMDB03035	C03547	CHEBI:17497
9	84.0456	TRUE	0.611058	1867.92	-0.000106143	C4H7NO	-H(-)	100	Acetone cyanohydrin	Acetone cyanohydrin (ACH) is an organic compound used in the production of methyl methacrylate, the monomer of the transparent plastic polymethyl methacrylate (PMMA), also known as acrylic. (Wikipedia)	HMDB0060427; HMDB60427	C02659	CHEBI:15348
10	85.0661	TRUE	0.757898	55933.3	-0.000183089	C5H10O	-H(-)	100	Prenol	Prenol is found in blackcurrant. Prenol is a constituent of ylang-ylang and hop oils. Prenol is found in orange peel oil and various fruits e.g. orange, lemon, lime, grape, pineapple, purple passion fruit, loganberry etc. Prenol is a flavouring ingredient	HMDB0030124; HMDB30124	C01390	CHEBI:16019
11	87.0089	TRUE	0.908512	62128.7	-0.000175665	C3H4O3	-H(-)	100	Pyruvate	Pyruvic acid is an intermediate compound in the metabolism of carbohydrates, proteins, and fats. In thiamine deficiency, its oxidation is retarded and it accumulates in the tissues, especially in nervous structures (From Stedman, 26th ed.). Biological Source: Intermediate in primary metabolism including fermentation processes. Present in muscle in redox equilibrium with Lactic acid. A common cons…	HMDB0000243; HMDB0011111; HMDB0011666; HMDB00243; HMDB11111; HMDB11666	C00022; C00222	CHEBI:17960; CHEBI:32816
12	88.0404	TRUE	0.877143	21290.2	-4.72406e-05	C3H7NO2	-H(-)	100	Alanine	beta-Alanine is the only naturally occurring beta-amino acid - an amino acid in which the amino group is at the beta-position from the carboxylate group. It is formed in vivo by the degradation of dihydrouracil and carnosine. It is a component of the naturally occurring peptides carnosine and anserine and also of pantothenic acid (vitamin B-5), which itself is a component of coenzyme A. Under nor…	HMDB0000056; HMDB0000161; HMDB0000271; HMDB00056; HMDB00161; HMDB00271	C00041; C00099; C00213	CHEBI:15611; CHEBI:16958; CHEBI:16977
13	88.9882	TRUE	0.746114	18401.9	-0.000140195	C2H2O4	-H(-)	100	Oxalic acid	Oxalic acid is a strong dicarboxylic acid occurring in many plants and vegetables. It is produced in the body by metabolism of glyoxylic acid or ascorbic acid. It is not metabolized but excreted in the urine. It is used as an analytical reagent and general reducing agent (Pubchem). Oxalic acid (IUPAC name: ethanedioic acid, formula H2C2O4) is a dicarboxylic acid with structure (HOOC)-(COOH). Beca…	HMDB0002329; HMDB02329	C00209	CHEBI:16995
14	89.0245	TRUE	0.96409	135309	-0.000130234	C3H6O3	-H(-)	100	Lactate	Lactic acid is an organic acid. It is a chiral molecule, consisting of two optical isomers, L-lactic acid and D-lactic acid, with the L-isomer being the most common in living organisms. Lactic acid plays a role in several biochemical processes and is produced in the muscles during intense activity. In animals, L-lactate is constantly produced from pyruvate via the enzyme lactate dehydrogenase (LD…	HMDB0000171; HMDB0000190; HMDB0000700; HMDB0001311; HMDB0003328; HMDB00171; HMDB00190; HMDB0062492; HMDB00700; HMDB01311; HMDB03328; HMDB62492	C00256; C01013	CHEBI:33404; CHEBI:42111
15	91.0402	TRUE	0.784482	5311.2	-0.000124779	C3H8O3	-H(-)	100	Glycerol	Glycerol or glycerin is a colourless, odourless, viscous liquid that is sweet-tasting and mostly non-toxic. It is widely used in the food industry as a sweetener and humectant and in pharmaceutical formulations. Glycerol is an important component of triglycerides (i.e. fats and oils) and of phospholipids. Glycerol is a three-carbon substance that forms the backbone of fatty acids in fats. When th…	HMDB0000131; HMDB00131	C00116	CHEBI:17754
16	95.0139	TRUE	0.81404	26675.9	-9.53544e-05	C5H4O2	-H(-)	100	Furfural	Protoanemonin (sometimes called anemonol or ranunculol) is a toxin found in all plants of the buttercup family (Ranunculaceae). On maceration, for example when the plant is wounded, it is produced by an enzymatic process from the glucoside ranunculin. It is the lactone of 4-hydroxy-2,4-pentadienoic acid. A wounded plant releases the substance, causing itch, rashes or blistering on contact with th…	HMDB0060503; HMDB60503	C07090	CHEBI:28906
17	96.9605	TRUE	0.938687	8.35121e+06	-0.000413228	H2O4S	-H(-)	83	Sulfate	The sulfate ion is a polyatomic anion with the empirical formula SO42- and a molecular mass of 96.06 daltons; it consists of one central sulfur atom surrounded by four equivalent oxygen atoms in a tetrahedral arrangement. The sulfate ion carries a negative two charge and is the conjugate base of the hydrogen sulfate ion, HSO4-, which is the conjugate base of H2SO4, sulfuric acid. In inorganic che…	HMDB0001448; HMDB01448	C00059	CHEBI:26836
18	98.0612	TRUE	0.685044	15508.5	-3.19578e-05	C5H9NO	-H(-)	100	(2R)-2-Hydroxy-2-methylbutanenitrile	This compound belongs to the family of Tertiary Alcohols. These are compounds in which a hydroxy group, -OH, is attached to a saturated carbon atom R3COH (R â‰ H ).	HMDB0060309; HMDB60309	C18796	CHEBI:60908
19	99.0815	TRUE	0.490708	10163.7	2.77529e-05	C6H12O	-H(-)	100	Cyclohexanol	3-Hexen-1-ol is found in black elderberry. cis-3-Hexen-1-ol, also known as (Z)-3-hexen-1-ol and leaf alcohol, is a colorless oily liquid with an intense grassy-green odor of freshly cut green grass and leaves. It is produced in small amounts by most plants and it acts as an attractant to many predatory insects. cis-3-Hexen-1-ol is a very important aroma compound that is used in fruit and vegetabl…	HMDB0030003; HMDB30003	C08492	CHEBI:28857
20	100.04	TRUE	0.778729	15671.7	3.45766e-05	C4H7NO2	-H(-)	100	Homoserine lactone	1-Aminocyclopropanecarboxylic acid is found in fruits. 1-Aminocyclopropanecarboxylic acid is isolated from apple and pear juice and cranberries.	HMDB0036458; HMDB36458	C01234	CHEBI:18053
21	100.077	TRUE	0.755943	7153.09	3.17619e-05	C5H11NO	-H(-)	100	Pentanamide	The aminoaldehydes 5-aminopentanal, derived from the oxidation of the diamines putrescine and cadaverine,is produced utilizing a copper amine oxidase (CAO) from Euphorbia characias latex and tested with in vitro cultivation of Leishmania infantum promastigotes.Whereas the aminoaldehydes derived from the oxidation of the diamines were stimulating factors for growth of Leishmania infantum promastig…	HMDB0012815; HMDB12815	C12455
22	101.024	TRUE	0.954187	424602	-1.53498e-05	C4H6O3	-H(-)	100	Oxobutanoic acid	2-Ketobutyric acid is a substance that is involved in the metabolism of many amino acids (glycine, methionine, valine, leucine, serine, threonine, isoleucine) as well as propanoate metabolism and C-5 branched dibasic acid metabolism. More specifically, alpha-ketobutyric acid is a product of the lysis of cystathionine. It is also one of the degradation products of threonine. It can be converted in…	HMDB0000005; HMDB0000060; HMDB00005; HMDB0001172; HMDB0001259; HMDB0002217; HMDB00060; HMDB0006544; HMDB01172; HMDB01259; HMDB02217; HMDB06544	C00109; C00164; C00232; C00349; C06002	CHEBI:15344; CHEBI:16256; CHEBI:16265; CHEBI:27821; CHEBI:30831
23	102.056	TRUE	0.899348	56814.1	-2.06487e-05	C4H9NO2	-H(-)	100	Aminobutanoic acid (ABA)	gamma-Aminobutyric acid (GABA) is an inhibitory neurotransmitter found in the nervous systems of widely divergent species, including humans. It is the chief inhibitory neurotransmitter in the vertebrate central nervous system. In vertebrates, GABA acts at inhibitory synapses in the brain. It acts by binding to specific transmembrane receptors in the plasma membrane of both pre- and postsynaptic n…	HMDB0000112; HMDB0000452; HMDB0000581; HMDB0002299; HMDB0005815; HMDB00112; HMDB00452; HMDB00581; HMDB02299; HMDB05815	C00334; C01205; C02356	CHEBI:16320; CHEBI:16865; CHEBI:35619
24	103.004	TRUE	0.814016	142089	-4.72861e-05	C3H4O4	-H(-)	100	Hydroxypyruvate	Hydroxypyruvic acid is an intermediate in the metabolism of Glycine, serine and threonine. It is a substrate for Serine--pyruvate aminotransferase and Glyoxylate reductase/hydroxypyruvate reductase.	HMDB0001352; HMDB01352	C00168	CHEBI:30841
25	103.04	TRUE	0.881176	147370	6.93014e-05	C4H8O3	-H(-)	100	Hydroxybutanoic acid	2-Hydroxybutyric acid (alpha-hydroxybutyrate) is an organic acid derived from alpha-ketobutyrate. alpha-Ketobutyrate is produced by amino acid catabolism (threonine and methionine) and glutathione anabolism (cysteine formation pathway) and is metabolized to propionyl-CoA and carbon dioxide (PMID: 20526369). 2-Hydroxybutyric acid is formed as a by-product of the formation of alpha-ketobutyrate via…	HMDB0000008; HMDB0000023; HMDB0000435; HMDB00008; HMDB00023; HMDB00435	C05984; C06001	CHEBI:1148; CHEBI:37373
26	104.035	TRUE	0.838297	9707.7	-8.76613e-05	C3H7NO3	-H(-)	100	Serine	Serine is a nonessential amino acid derived from glycine. Like all the amino acid building blocks of protein and peptides, serine can become essential under certain conditions, and is thus important in maintaining health and preventing disease. Low-average concentration of serine compared to other amino acids is found in muscle. Serine is highly concentrated in all cell membranes. (http://www.dcn…	HMDB0000187; HMDB0000589; HMDB0003406; HMDB00187; HMDB00589; HMDB03406	C00065; C00740	CHEBI:16523; CHEBI:17115
27	105.019	TRUE	0.915051	103569	0.000279049	C3H6O4	-H(-)	100	D-Glyceric acid	Glyceric acid is a colourless syrupy acid, obtained from oxidation of glycerol. It is a compound that is secreted excessively in the urine by patients suffering from D-glyceric aciduria, an inborn error of metabolism, and D-glycerate anemia. Deficiency of human glycerate kinase leads to D-glycerate acidemia/D-glyceric aciduria. Symptoms of the disease include progressive neurological impairment, …	HMDB0000139; HMDB00139; HMDB0031818; HMDB31818	C00258	CHEBI:32398
28	109.04	TRUE	0.783648	20530.9	0.000239805	C5H6N2O	-H(-)	100	N-Acetylimidazole	Imidazole-4-acetaldehyde is a naturally occurring aldehyde metabolite of histamine formed by the action of histaminase (E.C. 1.4.3.6), and can be synthesized by oxidation of histidine. Aldehyde dehydrogenase (EC 1.2.1.3) is the only enzyme in the human liver capable of catalyzing dehydrogenation of aldehydes arising via monoamine, diamine, and plasma amine oxidases. NAD-linked dehydrogenation of …	HMDB0003905; HMDB0006237; HMDB03905; HMDB06237	C05130	CHEBI:27398
29	113.024	TRUE	0.96149	219640	0.000182968	C5H6O3	-H(-)	100	2-Hydroxy-2,4-pentadienoic acid	This compound belongs to the family of Short-chain Keto Acids and Derivatives. These are keto acids with an alkyl chain the contains less than 6 carbon atoms	HMDB0060461; HMDB60461	C07091	CHEBI:28993
30	113.036	TRUE	0.95329	236815	-4.30922e-05	C4H6N2O2	-H(-)	100	Dihydrouracil	Dihydrouracil is an intermediate breakdown product of uracil. Dihydropyrimidine dehydrogenase (DHP) catalyzes the reduction of uracil into 5,6-dihydrouracil then dihydropyrimidinase hydrolyzes 5,6-dihydrouracil into N-carbamyl-beta-alanine. Finally, beta-ureidopropionase catalyzes the conversion of N-carbamyl-beta-alanine into beta-alanine. When present at abnormally high levels, dihydrouracil ca…	HMDB0000076; HMDB00076; HMDB0060245; HMDB60245	C00429; C02512	CHEBI:15901; CHEBI:16934
31	114.056	TRUE	0.907322	59922.7	0.000116167	C5H9NO2	-H(-)	100	Proline	L-proline is one of the twenty amino acids used in living organisms as the building blocks of proteins. Proline is sometimes called an imino acid, although the IUPAC definition of an imine requires a carbon-nitrogen double bond. Proline is a non-essential amino acid that is synthesized from glutamic acid. It is an essential component of collagen and is important for proper functioning of joints a…	HMDB0000162; HMDB00162	C00148	CHEBI:17203
32	115.004	TRUE	0.874438	2.937e+06	-8.03588e-05	C4H4O4	-H(-)	100	Fumarate	Fumaric acid is a dicarboxylic acid. It is a precursor to L-malate in the Krebs tricarboxylic acid (TCA) cycle. It is formed by the oxidation of succinic acid by succinate dehydrogenase. Fumarate is converted by the enzyme fumarase to malate. Fumaric acid has recently been identified as an oncometabolite or an endogenous, cancer causing metabolite. High levels of this organic acid can be found in…	HMDB0000134; HMDB0000176; HMDB00134; HMDB00176	C00122	CHEBI:18012
33	115.04	TRUE	0.854393	879077	0.000223106	C5H8O3	-H(-)	100	Ketovaline	alpha-Ketoisovaleric acid is an abnormal metabolite that arises from the incomplete breakdown of branched-chain amino acids. alpha-Ketoisovaleric acid is a neurotoxin, an acidogen, and a metabotoxin. A neurotoxin causes damage to nerve cells and nerve tissues. An acidogen is an acidic compound that induces acidosis, which has multiple adverse effects on many organ systems. A metabotoxin is an end…	HMDB0000019; HMDB00019; HMDB0004260; HMDB04260	C00141	CHEBI:16530
34	116.035	TRUE	0.731191	9936.2	0.000351377	C4H7NO3	-H(-)	100	Aspartate semialdehyde	L-Aspartate-semialdehyde is involved in both the lysine biosynthesis I and homoserine biosynthesis pathways. In the lysine biosynthesis I pathway, L-Aspartate-semialdehyde is produce from a reaction between L-aspartyl-4-phosphate and NADPH, with phosphate and NADP+ as byproducts. The reaction is catalyzed by aspartate-semialdehyde dehydrogenase. L-Aspartate-semialdehyde reacts with pyruvate to pr…	HMDB0012249; HMDB12249	C00441	CHEBI:18051
35	116.05	TRUE	0.979909	383573	0.000369674	C8H7N	-H(-)	100	Indole	Indole is an aromatic heterocyclic organic compound. It has a bicyclic structure, consisting of a six-membered benzene ring fused to a five-membered nitrogen-containing pyrrole ring. It can be produced by bacteria as a degradation product of the amino acid tryptophan. It occurs naturally in human feces and has an intense fecal smell. At very low concentrations, however, it has a flowery smell, an…	HMDB0000738; HMDB00738	C00463	CHEBI:16881
36	116.072	TRUE	0.954138	123171	6.77544e-05	C5H11NO2	-H(-)	100	Valine; Betaine	Betaine (or N,N,N-trimethylglycine) was named after its discovery in sugar beet (Beta vulgaris) in the 19th century. It is a small N-trimethylated amino acid, existing in zwitterionic form at neutral pH. It is now often called glycine betaine to distinguish it from other betaines that are widely distributed in microorganisms, plants, and animals. Many naturally occurring betaines serve as organic…	HMDB0000043; HMDB0000883; HMDB00043; HMDB0034366; HMDB00883; HMDB34366	C00183; C00719	CHEBI:16414; CHEBI:17750
37	117.019	TRUE	0.882048	125313	0.00012328	C4H6O4	-H(-)	100	Succinate	Methylmalonic acid is a malonic acid derivative, which is a vital intermediate in the metabolism of fat and protein. In particular, the coenzyme A-linked form of methylmalonic acid, methylmalonyl-CoA, is converted into succinyl-CoA by methylmalonyl-CoA mutase in a reaction that requires vitamin B12 as a cofactor. In this way, methylmalonic acid enters the Krebs cycle and is thus part of one of th…	HMDB0000202; HMDB0000254; HMDB00202; HMDB00254	C00042; C02170	CHEBI:15741; CHEBI:30860
38	118.051	TRUE	0.907965	50931.9	1.35488e-05	C4H9NO3	-H(-)	100	Threonine	Threonine is an essential amino acid in humans. It is abundant in human plasma, particularly in newborns. Severe deficiency of threonine causes neurological dysfunction and lameness in experimental animals. Threonine is an immunostimulant which promotes the growth of thymus gland. It also can probably promote cell immune defense function. This amino acid has been useful in the treatment of geneti…	HMDB0000167; HMDB0000719; HMDB0004041; HMDB00167; HMDB00719; HMDB04041	C00188; C00263; C05519	CHEBI:15699; CHEBI:16857; CHEBI:28718
39	118.98	TRUE	0.357475	17058.2	0.000446441	C3H4O3S	-H(-)	100	Mercaptopyruvic acid	3-Mercaptopyruvic acid is an intermediate in the metabolism of Cysteine. It is a substrate for L-lactate dehydrogenase A chain, 3-mercaptopyruvate sulfurtransferase, Aspartate aminotransferase (mitochondrial), L-lactate dehydrogenase C chain, L-lactate dehydrogenase A-like 6A, Aspartate aminotransferase (cytoplasmic), L-lactate dehydrogenase B chain and L-lactate dehydrogenase A-like 6B.	HMDB0001368; HMDB01368	C00957	CHEBI:16208
40	119.05	TRUE	0.953548	72869.7	0.000420333	C8H8O	-H(-)	100	Phenylacetaldehyde	Phenylacetaldehyde is one important oxidation-related aldehyde. Exposure to styrene gives phenylacetaldehyde as a secondary metabolite. Styrene has been implicated as reproductive toxicant, neurotoxicant, or carcinogen in vivo or in vitro. Phenylacetaldehyde could be formed by diverse thermal reactions during the cooking process together with C8 compounds is identified as a major aroma- active co…	HMDB0006236; HMDB06236	C00601	CHEBI:16424
41	120.012	TRUE	0.691527	7050.6	7.9235e-05	C3H7NO2S	-H(-)	100	Cys	Cysteine is a naturally occurring, sulfur-containing amino acid that is found in most proteins, although only in small quantities. Cysteine is unique amongst the twenty natural amino acids as it contains a thiol group. Thiol groups can undergo oxidation/reduction (redox) reactions; when cysteine is oxidized it can form cystine, which is two cysteine residues joined by a disulfide bond. This react…	HMDB0000574; HMDB0003417; HMDB00574; HMDB03417	C00097; C00793	CHEBI:16375; CHEBI:17561
42	120.996	TRUE	0.205025	6771.64	0.000164622	C3H6O3S	-H(-)	100	3-Mercaptolactate	3-Mercaptolactic acid is a thiol that has been confirmed to be found in urine (PMID 8852041).	HMDB0002127; HMDB02127	C05823
43	122.025	TRUE	0.539194	17211.5	7.26155e-05	C6H5NO2	-H(-)	100	Nicotinate	Nicotinic acid, also known as niacin or vitamin B3, is a water-soluble vitamin whose derivatives such as NADH, NAD, NAD+, and NADP play essential roles in energy metabolism in the living cell and DNA repair. The designation vitamin B3 also includes the amide form, nicotinamide or niacinamide. Severe lack of niacin causes the deficiency disease pellagra, whereas a mild deficiency slows down the me…	HMDB0001488; HMDB01488	C00253	CHEBI:15940
44	124.017	TRUE	0.674503	13498.3	0.000314642	C2H8NO3P	-H(-)	100	2-Aminoethylphosphonate	Ciliatine is an organophosphorus compound isolated from human and animal tissues.	HMDB0011747; HMDB11747	C03557	CHEBI:15573
45	126.056	TRUE	0.662419	13925.1	0.000131409	C6H9NO2	-H(-)	100	(S)-2,3,4,5-Tetrahydropyridine-2-carboxylate	(s)-2,3,4,5-tetrahydropyridine-2-carboxylate is part of the Glycine, serine and threonine metabolism, Lysine degradation, and Peroxisome pathways. It is a substrate for: Peroxisomal sarcosine oxidase.	HMDB0059657; HMDB59657	C00450	CHEBI:49014
46	128.035	TRUE	0.908253	190505	0.000215829	C5H7NO3	-H(-)	100	Oxoproline	Pyroglutamic acid (5-oxoproline) is a cyclized derivative of L-glutamic acid. It is an uncommon amino acid derivative in which the free amino group of glutamic acid cyclizes to form a lactam. It is formed nonenzymatically from glutamate, glutamine, and gamma-glutamylated peptides, but it can also be produced by the action of gamma-glutamylcyclotransferase on an L-amino acid. Elevated blood levels…	HMDB0000267; HMDB0001369; HMDB00267; HMDB0062585; HMDB01369; HMDB62585	C01879; C04281	CHEBI:18183; CHEBI:27391; CHEBI:6151
47	128.072	TRUE	0.923651	88609.3	6.38685e-05	C6H11NO2	-H(-)	100	Pipecolate	Pipecolic acid is a metabolite of lysine found in human physiological fluids such as urine, plasma and CSF. However, it is uncertain if pipecolic acid originates directly from food intake or from mammalian or intestinal bacterial enzyme metabolism. Recent studies suggest that plasma pipecolic acid, particularly the D-isomer, originates mainly from the catabolism of dietary lysine by intestinal ba…	HMDB0000070; HMDB0000716; HMDB0004226; HMDB00070; HMDB00716; HMDB04226	C00408; C05936	CHEBI:17964; CHEBI:30913; CHEBI:7386
48	129.019	TRUE	0.946307	187115	-4.45701e-05	C5H6O4	-H(-)	100	Itaconate	Mesaconic acid is one of several isomeric carboxylic acids obtained from citric acid. Is used as a fire retardant, recent studies revealed this acid is a competitive inhibitor of fumarate reduction.Mesaconic acid is one of several isomeric carboxylic acids obtained from citric acid. Is used as a fire retardant, recent studies revealed this acid is a competitive inhibitor of fumarate reduction.Thi…	HMDB0000634; HMDB0000749; HMDB0060365; HMDB00634; HMDB00749; HMDB60365	C00433; C02226	CHEBI:17415; CHEBI:17626
49	129.055	TRUE	0.924994	88326.4	0.000270843	C6H10O3	-H(-)	100	4-Methyl-2-oxopentanoate	Ketoleucine is an abnormal metabolite that arises from the incomplete breakdown of branched-chain amino acids. Ketoleucine is both a neurotoxin and a metabotoxin. A neurotoxin causes damage to nerve cells and nerve tissues. A metabotoxin is an endogenously produced metabolite that causes adverse health effects at chronically high levels. Chronically high levels of ketoleucine are associated with …	HMDB0000695; HMDB0000762; HMDB0012882; HMDB00695; HMDB00762; HMDB12882	C00233; C06102	CHEBI:2490; CHEBI:48430
50	130.051	TRUE	0.932764	38063.5	5.57649e-05	C5H9NO3	-H(-)	100	5-Aminolevulinic acid	4-Hydroxyproline (hydroxyproline or Hyp) is a major component of the protein collagen. Hydroxyproline is produced by hydroxylation of the amino acid proline and is, therefore, a post-translationally modified amino acid. Hydroxyproline and proline play key roles for collagen stability. In particular, they permit the sharp twisting of the collagen helix. Hydroxyproline is found in few proteins othe…	HMDB0000725; HMDB0001149; HMDB0002104; HMDB0006055; HMDB0036576; HMDB00725; HMDB01149; HMDB02104; HMDB06055; HMDB36576	C00430; C01157; C01165	CHEBI:17232; CHEBI:17549; CHEBI:18095
51	130.087	TRUE	0.958372	185846	0.0001275	C6H13NO2	-H(-)	100	(Iso)Leucine	Branched chain amino acids (BCAA) are essential amino acids whose carbon structure is marked by a branch point. These three amino acids are critical to human life and are particularly involved in stress, energy and muscle metabolism. BCAA supplementation as therapy, both oral and intravenous, in human health and disease holds great promise. "BCAA" denotes valine, isoleucine and leucine which are …	HMDB0000172; HMDB0000687; HMDB00172; HMDB0033923; HMDB00687; HMDB33923	C00123; C00407	CHEBI:15603; CHEBI:17191
52	130.999	TRUE	0.505764	9488.56	-0.000310687	C4H4O5	-H(-)	100	Oxaloacetic acid	Oxaloacetic acid, also known as oxosuccinic acid or oxalacetic acid, is a four-carbon dicarboxylic acid appearing as an intermediate of the citric acid cycle. In vivo, oxaloacetate (the ionized form of oxaloacetic acid) is formed by the oxidation of L-malate, catalyzed by malate dehydrogenase, and reacts with Acetyl-CoA to form citrate, catalyzed by citrate synthase.(wikipedia) A class of ketodic…	HMDB0000223; HMDB00223	C00036	CHEBI:30744
53	131.035	TRUE	0.917574	148169	-0.0002075	C5H8O4	-H(-)	100	Glutarate	2-Acetolactate is involved in the butanoate metabolism and pantothenate and CoA biosynthesis pathways. In the butanoate metabolism pathway, 2-Acetolactate is created from 2-(alpha-Hydroxyethyl)thiamine diphosphate by acetolactate synthase [EC:2.2.1.6]. 2-Acetolactate is then converted to (R)-Acetoin by acetolactate decarboxylase [EC:4.1.1.5]. In the pantothenate and CoA pathway, 2-Acetolactate is…	HMDB0006833; HMDB0006855; HMDB06833; HMDB06855	C00900; C06010	CHEBI:16444; CHEBI:18409
54	131.046	TRUE	0.938159	549706	3.73338e-05	C4H8N2O3	-H(-)	100	Asparagine	Ureidopropionic acid is an intermediate in the metabolism of uracil. More specifically it is a breakdown product of dihydrouracil and is produced by the enzyme dihydropyrimidase. It is further decomposed to beta-alanine via the enzyme beta-ureidopropionase. Ureidopropionic acid is essentially a urea derivative of beta-alanine. High levels of Ureidopropionic acid are found in individuals with beta…	HMDB0000026; HMDB0000168; HMDB00026; HMDB00168	C00152; C02642	CHEBI:17196; CHEBI:18261
55	131.071	TRUE	0.846985	412647	2.79705e-05	C6H12O3	-H(-)	100	D-2-Hydroxyisocaproate	6-Hydroxyhexanoate was identified as the immediate product of hexanoate w-hydroxylation by whole cells and was further oxidized into adipic acid and an unexpected metabolite identified as 2-tetrahydrofuranacetic acid. This same metabolite, together with adipic acid, was also detected when similarly induced cells were incubated with hexanoate or 1,6-hexanediol, but not with 6-oxohexanoate (adipic …	HMDB0012843; HMDB12843	C06103	CHEBI:17869
56	131.083	TRUE	0.828733	468240	-0.000201825	C5H12N2O2	-H(-)	100	Ornithine	L-ornithine, also known as (S)-2,5-diaminopentanoic acid or ornithine is a member of the class of compounds known as L-alpha-amino acids. L-alpha-amino acids are alpha amino acids which have the L-configuration of the alpha-carbon atom. L-ornithine is soluble (in water) and a moderately acidic compound. It has been claimed that ornithine improves athletic performance, has anabolic effects, has wo…	HMDB0000214; HMDB0000818; HMDB0004984; HMDB00214; HMDB00818; HMDB04984	C00077	CHEBI:15729
57	132.03	TRUE	0.935814	59425.2	0.000213869	C4H7NO4	-H(-)	100	Aspartate	Aspartic acid (Asp, D), also known as aspartate, the name of its anion, is one of the 20 natural proteinogenic amino acids which are the building blocks of proteins. As its name indicates, aspartic acid is the carboxylic acid analog of asparagine. As a neurotransmitter, aspartic acid may provide resistance to fatigue and thus lead to endurance, although the evidence to support this idea is not st…	HMDB0000191; HMDB00191	C00049	CHEBI:17053
58	133.015	TRUE	0.882602	1.14979e+07	-0.000289566	C4H6O5	-H(-)	100	Malate	Malic acid is a tart-tasting organic dicarboxylic acid that plays a role in many sour or tart foods. Apples contain malic acid, which contributes to the sourness of a green apple. Malic acid can make a wine taste tart, although the amount decreases with increasing fruit ripeness. (wikipedia). In its ionized form malic acid is called malate. Malate is an intermediate of the TCA cycle along with fu…	HMDB0000156; HMDB00156	C00149	CHEBI:30797
59	133.051	TRUE	0.923776	1.36407e+06	3.47415e-05	C5H10O4	-H(-)	100	Deoxyribose	Deoxyribose is an aldopentose, a monosaccharide containing five carbon atoms, and including an aldehyde functional group. It is derived from the pentose sugar ribose by the replacement of the hydroxyl group at the 2 position with hydrogen, leading to the net loss of an oxygen atom, and has chemical formula C5H10O4. In deoxyribose, the carbon furthest from the attached carbon is stripped of the ox…	HMDB0003224; HMDB0012141; HMDB03224; HMDB12141	C01801; C04272	CHEBI:15684; CHEBI:28816
60	134.047	TRUE	0.910061	307235	7.68613e-05	C5H5N5	-H(-)	100	Adenine	Adenine is a purine base. Adenine is found in both DNA and RNA. Adenine is a fundamental component of adenine nucleotides. Adenine forms adenosine, a nucleoside, when attached to ribose, and deoxyadenosine when attached to deoxyribose; it forms adenosine triphosphate (ATP), a nucleotide, when three phosphate groups are added to adenosine. Adenosine triphosphate is used in cellular metabolism as o…	HMDB0000034; HMDB00034	C00147	CHEBI:16708
61	135.045	TRUE	0.933802	73399.9	0.000545902	C8H8O2	-H(-)	100	Phenyl acetate	Phenyl acetate (or phenylacetate) is a carboxylic acid ester that has been found in the biofluids of patients with nephritis and/or hepatitis as well as patients with phenylketonuria (PKU), an inborn error of metabolism. Excess phenylalanine in the body can be disposed of through a transamination process leading to the production of phenylpyruvate. The phenylpyruvate can be further metabolized in…	HMDB0000209; HMDB0001326; HMDB0003767; HMDB00209; HMDB01326; HMDB03767	C03765; C07086	CHEBI:15621; CHEBI:30745
62	136.04	TRUE	0.871108	23292	4.02576e-05	C7H7NO2	-H(-)	100	Anthranilate	2-Aminobenzoic acid is an organic compound. It is a substrate of enzyme anthranilate hydroxylase [EC 1.14.13.35] in benzoate degradation via hydroxylation pathway (KEGG).p-Aminobenzoic acid or 4-Aminobenzoic acid, or simply PABA, is an organic compound with molecular formula C7H7NO2. PABA is a white crystalline substance that is only slightly soluble in water. It consists of a benzene ring substi…	HMDB0001123; HMDB0001392; HMDB01123; HMDB01392	C00108; C00568	CHEBI:30753; CHEBI:30754
63	136.077	TRUE	0.336179	5251.47	0.000215698	C8H11NO	-H(-)	100	Tyramine	Tyramine is a monoamine compound derived from the amino acid tyrosine. Tyramine is metabolized by the enzyme monoamine oxidase. In foods, it is often produced by the decarboxylation of tyrosine during fermentation or decay. Foods containing considerable amounts of tyramine include fish, chocolate, alcoholic beverages, cheese, soy sauce, sauerkraut, and processed meat. A large dietary intake of ty…	HMDB0000306; HMDB00306	C00483	CHEBI:15760
64	137.025	TRUE	0.929794	249453	-0.000373973	C7H6O3	-H(-)	100	4-Hydroxybenzoate	4-Hydroxybenzoic acid, or p-hydroxybenzoic acid, is a phenolic derivative of benzoic acid. It a white crystalline solid that is slightly soluble in water and chloroform, but well soluble in alcohols, ether, and acetone.	HMDB0000500; HMDB00500	C00156	CHEBI:30763
64	137.025	TRUE	0.929794	249453	0.000768827	C4H6O4	.F(-)	40	Succinate	Methylmalonic acid is a malonic acid derivative, which is a vital intermediate in the metabolism of fat and protein. In particular, the coenzyme A-linked form of methylmalonic acid, methylmalonyl-CoA, is converted into succinyl-CoA by methylmalonyl-CoA mutase in a reaction that requires vitamin B12 as a cofactor. In this way, methylmalonic acid enters the Krebs cycle and is thus part of one of th…	HMDB0000202; HMDB0000254; HMDB00202; HMDB00254	C00042; C02170	CHEBI:15741; CHEBI:30860
65	137.097	TRUE	0.750022	7286.09	0.000478784	C9H14O	-H(-)	100	Isophorone	(3Z,6Z)-3,6-Nonadienal is found in green vegetables. (3Z,6Z)-3,6-Nonadienal is a constituent of cucumber flavour	HMDB0031152; HMDB31152	C16323
66	139.976	TRUE	-0.306115	7794.61	-0.000536644	CH4NO5P	-H(-)	100	Carbamoyl phosphate	Carbamoyl phosphate is a precursor of both arginine and pyrimidine biosynthesis. It is a labile and potentially toxic intermediate. Carbamoyl phosphate is a molecule that is involved in ridding the body of excess nitrogen in the urea cycle, and also in the synthesis of pyrimidines. It is produced from carbon dioxide, ammonia, and phosphate (from ATP) by the enzyme carbamoyl phosphate synthase. --…	HMDB0001096; HMDB01096	C00169	CHEBI:17672
67	140.083	TRUE	-0.380188	24238.5	-4.56583e-05	C6H11N3O	-H(-)	100	Histidinol	L-Histidinol, a structural analogue of the essential amino acid L-histidine, enhances the toxicity of a variety of anticancer drugs for many tumor cells of animal origin. (PMID 8297120). L-histidinol inhibits human Myristoyl- CoA:protein-myristoyltransferase (hNMT) (an essential eukaryotic enzyme that catalyzes the cotranslational transfer of myristate to the NH2-terminal glycine residue of a num…	HMDB0003431; HMDB03431	C00860	CHEBI:16255
68	142.032	TRUE	0.757253	3074.78	0.000925238	C6H9NOS	-H(-)	100	5-(2-Hydroxyethyl)-4-methylthiazole	5-(2-Hydroxyethyl)-4-methylthiazole is found in alcoholic beverages. 5-(2-Hydroxyethyl)-4-methylthiazole is a flavour ingredient. 5-(2-Hydroxyethyl)-4-methylthiazole is present in cooked beef, beer, spirits, cocoa, roast peanut, porcini (Boletus edulis) and malt.	HMDB0032985; HMDB32985	C04294	CHEBI:17957
69	143.108	TRUE	-0.489139	71166.5	4.47925e-05	C8H16O2	-H(-)	100	Octanoic acid	Caprylic acid is the common name for the eight-carbon straight-chain fatty acid known by the systematic name octanoic acid. It is found naturally in coconuts and breast milk. It is an oily liquid with a slightly unpleasant rancid taste that is minimally soluble in water. Caprylic acid is used commercially in the production of esters used in perfumery and also in the manufacture of dyes (Wikipedia…	HMDB0000482; HMDB00482	C06423	CHEBI:28837
70	144.03	TRUE	0.822295	9441.15	-0.000211176	C5H7NO4	-H(-)	100	2-Oxoglutaramate	deaminated metabolite of glutamine in csf of patients with hepatic coma; intermediate in the detoxification of ammonia in brain; structure.	HMDB0001552; HMDB01552	C00940	CHEBI:30882
71	144.066	TRUE	0.885275	30686.8	0.000518428	C6H11NO3	-H(-)	100	4-Acetamidobutanoate	4-Acetamidobutanoic acid, also known as 4-acetamidobutanoate or N-acetyl-4-aminobutyric acid, is a member of the class of compounds known as gamma amino acids and derivatives. These compounds are amino acids having an -NH2 group attached to the gamma carbon atom. 4-Acetamidobutanoic acid is soluble (in water) and a weakly acidic compound (based on its pKa). 4-Acetamidobutanoic acid can be found i…	HMDB0003681; HMDB0006238; HMDB0059595; HMDB0060265; HMDB03681; HMDB06238; HMDB59595; HMDB60265	C02946; C04076	CHEBI:17645; CHEBI:17917
72	145.014	TRUE	0.916055	310450	0.000167466	C5H6O5	-H(-)	100	Oxoglutarate	Oxoglutaric acid, also known as alpha-ketoglutarate, alpha-ketoglutaric acid, AKG, or 2-oxoglutaric acid, is classified as a gamma-keto acid or a gamma-keto acid derivative. gamma-Keto acids are organic compounds containing an aldehyde substituted with a keto group on the C4 carbon atom. alpha-Ketoglutarate is considered to be soluble (in water) and acidic. alpha-Ketoglutarate is a key molecule i…	HMDB0000208; HMDB0002812; HMDB00208; HMDB02812	C00026	CHEBI:30915
73	145.051	TRUE	0.893958	91191.6	4.72731e-05	C6H10O4	-H(-)	100	(S)-2-Aceto-2-hydroxybutanoic acid	(S)-2-Aceto-2-hydroxybutanoic acid is an intermediate in branched chain amino acid metabolism. It is converted from 2-oxobutanoate or 2-hydoxyethyl ThPP via acetolactate synthase.	HMDB0006854; HMDB0006900; HMDB06854; HMDB06900	C06006	CHEBI:27681
74	145.062	TRUE	0.958627	381549	7.33387e-05	C5H10N2O3	-H(-)	100	Glutamine	Glutamine (Gln) is one of the 20 amino acids encoded by the standard genetic code. In humans it is considered a non-essential amino acid. Structurally, glutamine is similar to the amino acid glutamic acid. However, instead of having a terminal carboxylic acid, it has an amide. Enzymatically, glutamine is formed by replacing a side-chain hydroxyl of glutamic acid with an amine functional group. Gl…	HMDB0000641; HMDB00641	C00064	CHEBI:18050
75	145.098	TRUE	-0.0974448	103970	0.000335931	C6H14N2O2	-H(-)	100	Lysine	L-lysine is an essential amino acid. Normal requirements for lysine have been found to be about 8 g per day or 12 mg/kg in adults. Children and infants need more, 44 mg/kg per day for an eleven to-twelve-year old, and 97 mg/kg per day for three-to six-month old. Lysine is highly concentrated in muscle compared to most other amino acids. Lysine is high in foods such as wheat germ, cottage cheese a…	HMDB0000182; HMDB0003405; HMDB00182; HMDB03405	C00047	CHEBI:18019
76	145.112	TRUE	0.866512	15054.4	-0.000819992	C7H16NO2	-H(-)	100	Acetylcholine	4-Trimethylammoniobutanoic acid or gamma-butyrobetaine (GBB) is a highly water-soluble derivative of gamma-aminobutyric acid (GABA). It is also a precursor of L-carnitine. It is a substrate of gamma butyrobetaine hydroxylase/dioxygenase (also known as BBOX) which catalyzes the formation of L-carnitine from gamma-butyrobetaine, the last step in the L-carnitine biosynthesis pathway. Carnitine is es…	HMDB0001161; HMDB01161	C01181	CHEBI:1941
77	146.046	TRUE	0.941479	192635	-9.23258e-05	C5H9NO4	-H(-)	100	Glutamate	Glutamic acid (Glu), also referred to as glutamate (the anion), is one of the 20 proteinogenic amino acids. It is not among the essential amino acids. Glutamate is a key molecule in cellular metabolism. In humans, dietary proteins are broken down by digestion into amino acids, which serves as metabolic fuel or other functional roles in the body. Glutamate is the most abundant fast excitatory neur…	HMDB0000148; HMDB0003011; HMDB0006556; HMDB00148; HMDB0060475; HMDB03011; HMDB06556; HMDB60475	C00025; C00302; C00979; C05938	CHEBI:16015; CHEBI:17981; CHEBI:18237; CHEBI:27809
78	147.03	TRUE	0.889866	461361	6.3519e-06	C5H8O5	-H(-)	100	Hydroxyglutarate	2-Hydroxyglutarate exists in 2 isomers: L-2-hydroxyglutarate acid and D-2-hydroxyglutarate. Both the D and the L stereoisomers of hydroxyglutaric acid (EC 1.1.99.2) are found in body fluids. In humans it is part of butanoate metabolic pathway and can be produced by phosphoglycerate dehydrogenase (PHGDH). More specifically, the enzyme PHGDH catalyzes the NADH-dependent reduction of α-ketoglutarate…	HMDB0059655; HMDB59655	C02630	CHEBI:17084
79	147.045	TRUE	0.935696	74609.6	0.000411956	C9H8O2	-H(-)	100	Cinnamate	(E)-3-(4-Hydroxyphenyl)-2-propenal is found in fruits. (E)-3-(4-Hydroxyphenyl)-2-propenal is a constituent of Alpinia galanga (greater galangal) rhizomes Cucurbita maxima.	HMDB0040986; HMDB40986	C05608	CHEBI:28353
80	147.066	TRUE	0.940971	70599.5	0.000197531	C6H12O4	-H(-)	100	Mevalonate	Mevalonic acid is a key organic compound in biochemistry. It is a precursor in the biosynthetic pathway, known as the HMG-CoA reductase pathway, that produces terpenes and steroids. Mevalonate is produced by NADPH from 3-hydroxy-3-methylglutaryl CoA via reduction. This reaction occurs in the cytosol. It is the committed step in cholesterol synthesis, -- Wikipedia The production of mevalonic acid …	HMDB0000227; HMDB0012140; HMDB00227; HMDB0059629; HMDB12140; HMDB59629	C00418; C06007	CHEBI:25351; CHEBI:27512
81	148.045	TRUE	0.87951	14186.6	-0.000744288	C5H11NO2S	-H(-)	100	Methionine	Methionine is an essential amino acid (there are 9 essential amino acids) required for normal growth and development of humans, other mammals, and avian species. In addition to being a substrate for protein synthesis, it is an intermediate in transmethylation reactions, serving as the major methyl group donor in vivo, including the methyl groups for DNA and RNA intermediates. Methionine is a meth…	HMDB0000696; HMDB00696	C00073	CHEBI:16643
82	149.046	TRUE	0.912202	760643	-0.000219269	C5H10O5	-H(-)	100	Pentose	Xylose or wood sugar is an aldopentose - a monosaccharide containing five carbon atoms and an aldehyde functional group. It has chemical formula C5H10O5 and is 40% as sweet as sucrose. Xylose is found in the embryos of most edible plants. The polysaccharide xylan, which is closely associated with cellulose, consists practically entirely of d-xylose. Corncobs, cottonseed hulls, pecan shells, and s…	HMDB0000098; HMDB0000283; HMDB0000487; HMDB0000621; HMDB0000646; HMDB0003371; HMDB0003763; HMDB00098; HMDB0012194; HMDB00283; HMDB00487; HMDB0060254; HMDB00621; HMDB00646; HMDB03371; HMDB03763; HMDB12194; HMDB60254	C00121; C00181; C00259; C00309; C00310	CHEBI:16880; CHEBI:17173; CHEBI:17535; CHEBI:47013; CHEBI:53455
83	150.042	TRUE	0.897804	7505.04	0.000163802	C5H5N5O	-H(-)	100	Guanine	Guanine is one of the five main nucleobases found in the nucleic acids DNA and RNA. Guanine is a derivative of purine, consisting of a fused pyrimidine-imidazole ring system with conjugated double bonds. Being unsaturated, the bicyclic molecule is planar. The guanine nucleoside is called guanosine. The first isolation of guanine was reported in 1844 from the excreta of sea birds, known as guano, …	HMDB0000132; HMDB00132	C00242	CHEBI:16235
84	151.026	TRUE	0.912466	49449.7	6.78972e-05	C5H4N4O2	-H(-)	100	Xanthine	Xanthine is a purine base found in most body tissues and fluids, certain plants, and some urinary calculi. It is an intermediate in the degradation of adenosine monophosphate to uric acid, being formed by oxidation of hypoxanthine. The methylated xanthine compounds caffeine, theobromine, and theophylline and their derivatives are used in medicine for their bronchodilator effects (Dorland, 28th ed…	HMDB0000292; HMDB00292	C00385	CHEBI:17712
85	151.039	TRUE	0.951599	71021	0.000651907	C8H8O3	-H(-)	100	Ortho-Hydroxyphenylacetic acid	Ortho-hydroxyphenylacetic acid, also known as (o-hydroxyphenyl)acetate or 2-hydroxybenzeneacetic acid, is a member of the class of compounds known as 2(hydroxyphenyl)acetic acids. 2(hydroxyphenyl)acetic acids are phenylacetic acids that carry a hydroxyl group at the 2-position. Ortho-hydroxyphenylacetic acid is slightly soluble (in water) and a weakly acidic compound (based on its pKa). Ortho-hyd…	HMDB0000669; HMDB0003791; HMDB0006256; HMDB0006778; HMDB00669; HMDB03791; HMDB06256; HMDB06778	C04043; C05852	CHEBI:27978; CHEBI:28478
86	151.061	TRUE	0.889164	30212.4	0.000490005	C5H12O5	-H(-)	100	D-Xylitol	Xylitol is a five-carbon sugar alcohol that is obtained through the diet. It is not endogenously produced by humans. Xylitol is used as a diabetic sweetener which is roughly as sweet as sucrose with 33% fewer calories. Xylitol is naturally found in many fruits (strawberries, plums, raspberries) and vegetables (e.g. cauliflower). Because of fruit and vegetable consumption the human body naturally …	HMDB0002917; HMDB02917	C00379	CHEBI:1305691
87	152.035	TRUE	0.126539	88881.3	6.04515e-06	C7H7NO3	-H(-)	100	3-Hydroxyanthranilic acid	3-Hydroxyanthranilic acid is an oxidation product of tryptophan metabolism. It may be a free radical scavenger and a carcinogen.	HMDB0001476; HMDB01476	C00632	CHEBI:15793
88	152.072	TRUE	0.535413	7119.19	3.39514e-05	C8H11NO2	-H(-)	100	Dopamine	Dopamine is a member of the catecholamine family of neurotransmitters in the brain and is a precursor to epinephrine (adrenaline) and norepinephrine (noradrenaline). Dopamine is synthesized in the body (mainly by nervous tissue and adrenal glands) first by the hydration of the amino acid tyrosine to DOPA by tyrosine hydroxylase and then by the decarboxylation of DOPA by aromatic-L-amino-acid deca…	HMDB0000073; HMDB00073	C03758	CHEBI:18243
89	154.062	TRUE	0.904509	705947	-0.000113292	C6H9N3O2	-H(-)	100	Histidine	Histidine is an alpha-amino acid with an imidazole functional group. It is one of the 22 proteinogenic amino acids. Histidine was first isolated by German physician Albrecht Kossel in 1896. Histidine is an essential amino acid in humans and other mammals. It was initially thought that it was only essential for infants, but longer-term studies established that it is also essential for adults. Infa…	HMDB0000177; HMDB0003412; HMDB00177; HMDB03412	C00135	CHEBI:15971
90	154.975	TRUE	0.820169	16981.8	0.000166442	C2H5O6P	-H(-)	100	Phosphoglycolic acid	Phosphoglycolic acid is a substrate for triose-phosphate isomerase. This compound belongs to the family of Organophosphate Esters. These are organic compounds containing phosphoric acid ester functional group.	HMDB0000816; HMDB0060148; HMDB00816; HMDB60148	C00988	CHEBI:17150
91	155.144	TRUE	0.879758	2847.78	-0.000207857	C10H20O	-H(-)	100	(+)-Neomenthol	(+)-Neomenthol is found in cabbage. (+)-Neomenthol is a constituent of Japanese peppermint oil. (+)-Neomenthol is a flavouring ingredient	HMDB0035763; HMDB35763	C00553	CHEBI:15402
92	157.015	TRUE	0.856221	40104.5	-0.000905045	C6H6O5	-H(-)	100	2-Maleylacetate	This compound belongs to the family of Medium-chain Keto Acids and Derivatives. These are keto acids with a 6 to 12 carbon atoms long side chain	HMDB0060348; HMDB60348	C02222	CHEBI:1184
93	157.05	TRUE	0.917076	874170	0.000154052	C7H10O4	-H(-)	100	Isopropylmaleate	Isopropylmaleate is found in the leucine biosynthesis pathway. 2-Isopropylmalate reversibly breaks down to form isopropylmaleate and H2O. The reaction is catalyzed by 3-isopropylmalate dehydratase.	HMDB0012241; HMDB12241	C02631	CHEBI:17275
94	158.06	TRUE	-0.328624	63328.3	0.000648008	C10H9NO	-H(-)	100	Indoleacetaldehyde	Indoleacetaldehyde is a substrate for Retina-specific copper amine oxidase, Aldehyde dehydrogenase X (mitochondrial), Amine oxidase B, Amiloride-sensitive amine oxidase, Aldehyde dehydrogenase (mitochondrial), Fatty aldehyde dehydrogenase, 4-trimethylaminobutyraldehyde dehydrogenase, Aldehyde dehydrogenase (dimeric NADP-preferring), Aldehyde dehydrogenase family 7 member A1, Amine oxidase A, Alde…	HMDB0001190; HMDB01190	C00637	CHEBI:18086
95	159.03	TRUE	0.95442	134608	0.000186407	C6H8O5	-H(-)	100	Oxoadipate	2-Oxoadipic acid is produced from lysine in the cytosol of cells via the saccharopine and the pipecolic acid pathways. Catabolites of hydroxylysine and tryptophan enter these pathways as 2-aminoadipic- -semialdehyde and 2-oxoadipate, respectively. In the matrix of mitochondria, 2-oxoadipate is decarboxylated to glutaryl-CoA by the 2-oxoadipate dehydrogenase complex and then converted to acetyl-Co…	HMDB0000225; HMDB00225	C00322	CHEBI:15753
96	160.061	TRUE	0.929838	414295	0.000377803	C6H11NO4	-H(-)	100	Aminoadipate	Aminoadipic acid (2-aminoadipate) is a metabolite in the principal biochemical pathway of lysine. It is an intermediate in the metabolism (i.e. breakdown or degradation) of lysine and saccharopine. It antagonizes neuroexcitatory activity modulated by the glutamate receptor N-methyl-D-aspartate (NMDA). Aminoadipic acid has also been shown to inhibit the production of kynurenic acid, a broad spectr…	HMDB0000510; HMDB00510	C00956	CHEBI:37024
97	162.893	TRUE	0.682274	10155.5	0.00051456	H2MoO4	-H(-)	25	Molybdate	Molybdate is involved in the molybdenum cofactor biosynthesis pathway. Molybdate reacts with molybdopterin-AMP to produce molybdenum cofactor, AMP, and H2O.	HMDB0012260; HMDB12260	C06232	CHEBI:25371
98	163.04	TRUE	0.921748	44977.4	0.000220626	C9H8O3	-H(-)	100	Coumarate	Phenylpyruvic acid is a keto-acid that is an intermediate or catabolic byproduct of phenylalanine metabolism. It has a slight honey-like odor. Levels of phenylpyruvate are normally very low in blood or urine. High levels of phenylpyruvic acid can be found in the urine of individuals with phenylketonuria (PKU), an inborn error of metabolism. PKU is due to lack of the enzyme phenylalanine hydroxyla…	HMDB0000205; HMDB0001237; HMDB0002035; HMDB0012225; HMDB00205; HMDB0031629; HMDB0041592; HMDB01237; HMDB02035; HMDB12225; HMDB31629; HMDB41592	C00166; C00811; C02763; C05838	CHEBI:16815; CHEBI:28873; CHEBI:30851; CHEBI:32374
99	164.072	TRUE	0.956157	213684	-0.000100125	C9H11NO2	-H(-)	100	Phenylalanine	Phenylalanine is an essential amino acid and the precursor of the amino acid tyrosine. Like tyrosine, phenylalanine is also a precursor for catecholamines including tyramine, dopamine, epinephrine, and norepinephrine. Catecholamines are neurotransmitters that act as adrenalin-like substances. Interestingly, several psychotropic drugs (mescaline, morphine, codeine, and papaverine) also have phenyl…	HMDB0000159; HMDB0000612; HMDB00159; HMDB00612	C00079	CHEBI:17295
100	165.091	TRUE	0.892365	12217.8	0.0010855	C10H14O2	-H(-)	87	C10:3	Perillic acid is an intermediate in the Limonene and pinene degradation pathway. (KEGG). Its measurement in urine is used to monitor cancer patients receiving oral Limonene (a farnesyl transferase inhibitor that has shown antitumor properties)(PubMed ID 8723738 ).	HMDB0004586; HMDB0006539; HMDB04586; HMDB06539	C11924	CHEBI:36999
101	166.016	TRUE	0.718571	10423.3	-0.00191713	C7H5NO4	-H(-)	23	Quinolinate	Quinolinic acid is a metabolite of tryptophan with a possible role in neurodegenerative disorders. Elevated CSF levels of quinolinic acid are correlated with the severity of neuropsychological deficits in patients who have AIDS. Quinolinic acid (QUIN) is a product of tryptophan metabolism that can act as an endogenous brain excitotoxin when released by activated macrophages. (Valle et. al, Brain …	HMDB0000232; HMDB00232	C03722	CHEBI:16675
102	166.05	TRUE	0.894016	18732	0.000472022	C8H9NO3	-H(-)	100	Pyridoxal	The 4-carboxyaldehyde form of vitamin B6 which is converted to pyridoxal phosphate which is a coenzyme for synthesis of amino acids, neurotransmitters (serotonin, norepinephrine), sphingolipids, aminolevulinic acid.This compound belongs to the family of M-methoxybenzoic Acids and Derivatives. These are benzoic acids in which the hydrogen atom at position 3 of the benzene ring is replaced by a met…	HMDB0001545; HMDB0060374; HMDB01545; HMDB60374	C00250; C05831	CHEBI:17310; CHEBI:27440
103	166.965	TRUE	0.273012	1578.64	0.000246728	C3H4O6S	-H(-)	100	3-Sulfopyruvate	3-Sulfopyruvic acid is the product of the transamination of cysteinesulfonate in a reaction catalyzed by aspartate aminotransferase. 3-sulfopyruvic acid is stable and is reduced by malate dehydrogenase to beta-sulfolactate, which is excreted in the urine. Cysteinesulfonate, 3-sulfopyruvic acid, and beta-sulfolactate are reversibly interconverted in vivo. (PMID: 3346220).	HMDB0004045; HMDB0060174; HMDB04045; HMDB60174	C05528	CHEBI:16894
104	166.975	TRUE	0.786942	11921.4	0.000208702	C3H5O6P	-H(-)	100	Phosphoenolpyruvate	Phosphoenolpyruvate (PEP) is an important chemical compound in biochemistry. It has a high energy phosphate bond, and is involved in glycolysis and gluconeogenesis. In glycolysis, PEP is formed by the action of the enzyme enolase on 2-phosphoglycerate. Metabolism of PEP to pyruvate by pyruvate kinase (PK) generates 1 molecule of adenosine triphosphate (ATP) via substrate-level phosphorylation. AT…	HMDB0000263; HMDB00263	C00074	CHEBI:44897
105	167.022	TRUE	0.771557	7125.03	-0.000934844	C5H4N4O3	-H(-)	100	Urate	Uric acid is a heterocyclic purine derivative that is the final oxidation product of purine metabolism. It is produced by the enzyme xanthine oxidase, which oxidizes oxypurines such as xanthine into uric acid. In most mammals, except humans and higher primates, the enzyme uricase further oxidizes uric acid to allantoin. Uric acid is also the end product of nitrogen metabolism in birds and reptile…	HMDB0000289; HMDB00289	C00366	CHEBI:17775
106	167.035	TRUE	0.965773	107610	-0.000429895	C8H8O4	-H(-)	100	Homogentisate	Homogentisic acid, also known as melanic acid, is an intermediate in the breakdown or catabolism of tyrosine and phenylalanine. It is generated from the compound p-hydroxyphenylpyruvate through the enzyme p-hydroxyphenylpyruvate dehydrogenase. The resulting homogentisic acid is then broken down into 4-maleylacetoacetate via the enzyme homogentisate 1,2-dioxygenase. Homogentisic acid is also found…	HMDB0000130; HMDB0004057; HMDB0006242; HMDB00130; HMDB04057; HMDB06242	C00544; C05577	CHEBI:27852; CHEBI:44747
106	167.035	TRUE	0.965773	107610	0.000712905	C5H8O5	.F(-)	40	Hydroxyglutarate	2-Hydroxyglutarate exists in 2 isomers: L-2-hydroxyglutarate acid and D-2-hydroxyglutarate. Both the D and the L stereoisomers of hydroxyglutaric acid (EC 1.1.99.2) are found in body fluids. In humans it is part of butanoate metabolic pathway and can be produced by phosphoglycerate dehydrogenase (PHGDH). More specifically, the enzyme PHGDH catalyzes the NADH-dependent reduction of α-ketoglutarate…	HMDB0059655; HMDB59655	C02630	CHEBI:17084
107	167.082	TRUE	0.583841	11198.2	0.000613652	C8H12N2O2	-H(-)	100	Pyridoxamine	The 4-aminomethyl form of vitamin B6. During transamination of amino acids, pyridoxal phosphate is transiently converted into pyridoxamine phosphate. -- Pubchem; Pyridoxamine is one of the compounds that can be called vitamin B6, along with Pyridoxal and Pyridoxine. -- Wikipedia.	HMDB0001431; HMDB01431	C00534	CHEBI:16410
108	168.043	TRUE	0.788257	55297.7	0.000312585	C4H12NO4P	-H(-)	100	Phosphodimethylethanolamine	Phosphomonomethylethanolamine, phosphodimethylethanolamine and phosphocholine were weak competitive inhibitors of the cytidylyltransferase catalyzed reaction when phosphoethanolamine was used as a substrate, with Ki values of 7.0, 6.8 and 52.9 mM, respectively. (PMID: 8130268) Unlike the plant and Plasmodium PEAMT, which catalyze all three methylations in the pathway, PMT-2 catalyzes only the las…	HMDB0060244; HMDB60244	C13482	CHEBI:31997
109	168.066	TRUE	0.809015	10564	0.00065763	C8H11NO3	-H(-)	100	Pyridoxine	The 4-methanol form of vitamin B6 which is converted to pyridoxal phosphate which is a coenzyme for synthesis of amino acids, neurotransmitters (serotonin, norepinephrine), sphingolipids, aminolevulinic acid. Although pyridoxine and Vitamin B6 are still frequently used as synonyms, especially by medical researchers, this practice is erroneous and sometimes misleading (EE Snell; Ann NY Acad Sci, v…	HMDB0000239; HMDB0002075; HMDB00239; HMDB02075	C00314	CHEBI:16709
110	169.05	TRUE	0.79107	13443.2	0.00106311	C8H10O4	-H(-)	90	3,4-Dihydroxyphenylglycol	3,4-Dihydroxyphenylglycol (DOPEG) is a normal norepinephrine metabolite present in CSF, plasma and urine in humans (PMID 6875564). In healthy individuals there is a tendency for free DOPEG to increase and for conjugated DOPEG to decrease with age; plasmatic DOPEG levels are significantly lower in depressed patients as compared to healthy controls (PMID 6671452). 3,4-Dihydroxyphenylglycol is found…	HMDB0000318; HMDB0005870; HMDB00318; HMDB05870	C05576	CHEBI:1387
111	170.046	TRUE	0.710305	7700.74	-0.000107907	C7H9NO4	-H(-)	100	Tetrahydrodipicolinate	Tetrahydrodipicolinate, converted from L-aspartate, is an important intermediate in lysine biosynthesis pathway. Several pathways are now recognized in bacteria, most algae, fungi and higher plants for the biosynthesis of lysine. They are divided into two groups - the diaminopimelate (DAP) pathways, and the &#945;-aminoadipate (AAA) pathways. In the pathways that belong to the DAP group, lysine i…	HMDB0012289; HMDB12289	C03972	CHEBI:32976
112	172.061	TRUE	0.956141	477605	0.000294325	C7H11NO4	-H(-)	100	Acetyl-Glu-semialdehyde	N-Acetyl-L-glutamate 5-semialdehyde is an intermediate in Urea cycle and metabolism of amino groups. N-Acetyl-L-glutamate 5-semialdehyde is the. second to last step in the synthesis of L-Ornithine and is converted. from N-Acetyl-L-glutamate 5-phosphate via the enzyme N-acetyl-gamma-glutamyl-phosphate reductase (EC 1.2.1.38). It is then converted to N-Acetylornithine via the enzyme acetylornithine…	HMDB0006488; HMDB06488	C01250	CHEBI:16319
113	173.009	TRUE	0.870983	77469.8	0.000161115	C6H6O6	-H(-)	100	Aconitate	cis-Aconitic acid is an intermediate in the tricarboxylic acid cycle produced by the dehydration of citric acid. The enzyme aconitase (aconitate hydratase; EC 4.2.1.3) catalyses the stereo-specific isomerization of citrate to isocitrate via cis-aconitate in the tricarboxylic acid cycle.	HMDB0000072; HMDB0000461; HMDB00072; HMDB00461	C00417	CHEBI:32805
114	173.046	TRUE	0.910946	46511.4	3.4069e-05	C7H10O5	-H(-)	100	Shikimate	Shikimic acid, more commonly known as its anionic form shikimate, is an important biochemical intermediate in plants and microorganisms. Its name comes from the Japanese flower shikimi (&#12471;&#12461;&#12511;, Illicium anisatum), from which it was first isolated. Shikimic acid is a precursor for: the aromatic amino acids phenylalanine and tyrosine; indole, indole derivatives and tryptophan; man…	HMDB0003070; HMDB0012149; HMDB03070; HMDB12149	C00493; C04236	CHEBI:1467; CHEBI:16119
115	173.072	TRUE	0.979047	61940.7	0.000283005	C10H10N2O	-H(-)	100	Indole-acetamide	1H-Indole-3-acetamide is found in common pea. 1H-Indole-3-acetamide is isolated from etiolated seedlings of the black gram (Phaseolus mungo	HMDB0029739; HMDB29739	C02693	CHEBI:16031
116	173.105	TRUE	0.872293	906894	-0.000198482	C6H14N4O2	-H(-)	100	Arginine	Arginine is an essential amino acid that is physiologically active in the L-form. In mammals, arginine is formally classified as a semi-essential or conditionally essential amino acid, depending on the developmental stage and health status of the individual. Infants are unable to effectively synthesize arginine, making it nutritionally essential for infants. Adults, however, are able to synthesiz…	HMDB0000517; HMDB00517	C00062	CHEBI:16467
117	174.056	TRUE	0.901458	24288.5	0.000118156	C10H9NO2	-H(-)	100	Indole-3-acetate	Indoleacetic acid (IAA) is a breakdown product of tryptophan metabolism and is often produced by the action of bacteria in the mammalian gut. Some endogenous production of IAA in mammalian tissues also occurs. It may be produced by the decarboxylation of tryptamine or the oxidative deamination of tryptophan. IAA frequently occurs at low levels in urine and has been found in elevated levels in the…	HMDB0000197; HMDB0004073; HMDB00197; HMDB04073	C00954; C05634	CHEBI:16411; CHEBI:50157
118	175.025	TRUE	0.897108	25286.8	6.16707e-05	C6H8O6	-H(-)	100	Hexuronic acid; Ascorbate	Ascorbic acid is found naturally in citrus fruits and many vegetables and is an essential nutrient in human diets. It is necessary to maintain connective tissue and bone. The biologically active form of ascorbic acid is vitamin C. Vitamin C is a water soluble vitamin. Primates (including humans) and a few other species in all divisions of the animal kingdom, notably the guinea pig, have lost the …	HMDB0000044; HMDB00044; HMDB0006355; HMDB0014273; HMDB0029945; HMDB06355; HMDB14273; HMDB29945	C01041; C02670	CHEBI:18268; CHEBI:29073
119	175.047	TRUE	0.906824	132265	-5.22844e-05	C4H8N4O4	-H(-)	100	Allantoate	Allantoic acid is the END product of Allantoicase [EC:3.5.3.4], an enzyme involved in uric acid degradation (Purine metabolism). Although it is commonly accepted that allantoicase is lost in mammals, it has been identified in mice and humans. (PMID 11852104). A crystalline, transparent, colorless substance found in the allantoic liquid of the fetal calf; -- formerly called allantoic acid and amni…	HMDB0001209; HMDB01209	C00499	CHEBI:30837
120	175.062	TRUE	0.773753	1.66998e+07	-0.000363977	C7H12O5	-H(-)	100	3-Propylmalate	2-Isopropylmalic acid is an alpha-hydroxy organic acid regularly occurring in urine of healthy individuals (PMIDs 2338430, 544608), and in hemofiltrates. (PMID 7251751) 2-Isopropylmalic acid is elevated during fasting and diabetic ketoacidosis. (PMID 1591279).3-Isopropylmalate is an intermediate in valine, leucine and isoleucine biosynthesis. It is a substrate for 3-isopropylmalate dehydrogenase …	HMDB0000402; HMDB0012156; HMDB00402; HMDB12156	C02504; C04411	CHEBI:35128; CHEBI:43468
121	176.936	TRUE	0.864383	46651.5	0.000186446	H4O7P2	-H(-)	100	Pyrophosphate	The anion, the salts, and the esters of pyrophosphoric acid are called pyrophosphates. The pyrophosphate anion is abbreviated PPi and is formed by the hydrolysis of ATP into AMP in cells. This hydrolysis is called pyrophosphorolysis. The pyrophosphate anion has the structure P2O74-, and is an acid anhydride of phosphate. It is unstable in aqueous solution and rapidly hydrolyzes into inorganic pho…	HMDB0000250; HMDB00250	C00013	CHEBI:29888
122	177.04	TRUE	0.933366	109978	0.000201674	C6H10O6	-H(-)	100	Glucono-lactone	3-Keto-b-D-galactose is an intermediate in Galactose metabolism, N-Glycan degradation, Glycosaminoglycan degradation, glycerolipid metabolism, Sphingolipid metabolism, Glycosphingolipid biosynthesis - ganglioseries and Glycan structures - degradation through the enzyme galactosidase, beta 1 [EC:3.2.1.23], and an intermediate of Fructose and mannose metabolism, Galactose metabolism, Ascorbate and …	HMDB0001385; HMDB0003466; HMDB01385; HMDB03466	C01040; C05394	CHEBI:17587; CHEBI:27453
123	179.035	TRUE	0.93824	48796	9.19123e-05	C9H8O4	-H(-)	100	4-Hydroxyphenylpyruvic acid	4-Hydroxyphenylpyruvic acid (4-HPPA) is a keto acid that is involved in the tyrosine catabolism pathway. It is a product of the enzyme (R)-4-hydroxyphenyllactate dehydrogenase (EC 1.1.1.222) and is formed during tyrosine metabolism. The conversion from tyrosine to 4-HPPA is catalyzed by tyrosine aminotransferase. Additionally, 4-HPPA can be converted to homogentisic acid which is one of the precu…	HMDB0000707; HMDB0006915; HMDB00707; HMDB06915	C01179; C05350	CHEBI:15999; CHEBI:27683
124	179.056	TRUE	0.979535	1.25025e+06	4.10234e-05	C6H12O6	-H(-)	100	Hexose	Glucose is a monosaccharide containing six carbon atoms and an aldehyde group and is therefore referred to as an aldohexose. The glucose molecule can exist in an open-chain (acyclic) and ring (cyclic) form, the latter being the result of an intramolecular reaction between the aldehyde C atom and the C-5 hydroxyl group to form an intramolecular hemiacetal. In water solution both forms are in equil…	HMDB0000122; HMDB0000143; HMDB0000169; HMDB0000211; HMDB0000516; HMDB0002256; HMDB0003340; HMDB0003345; HMDB0005762; HMDB0006564; HMDB00122; HMDB00143; HMDB00169; HMDB00211; HMDB0033704; HMDB00516; HMDB02256; HMDB03340; HMDB03345; HMDB05762; HMDB06564; HMDB33704	C00031; C00137; C00159; C00221; C00267; C00984	CHEBI:15903; CHEBI:17268; CHEBI:17925; CHEBI:28061; CHEBI:4167; CHEBI:4208
125	180.067	TRUE	0.966773	489648	-0.000136204	C9H11NO3	-H(-)	85	Tyrosine	Tyrosine is an essential amino acid that readily passes the blood-brain barrier. Once in the brain, it is a precursor for the neurotransmitters dopamine, norepinephrine and epinephrine, better known as adrenalin. These neurotransmitters are an important part of the body''s sympathetic nervous system, and their concentrations in the body and brain are directly dependent upon dietary tyrosine. Tyro…	HMDB0000158; HMDB0000647; HMDB00158; HMDB00647	C00082	CHEBI:17895
126	181.036	TRUE	0.89096	13551.8	0.000225577	C6H6N4O3	-H(-)	100	1-Methyluric acid	1-Methyluric acid is one of the three main theophylline metabolites in man. 1-Methyluric acid is one of the purine components in urinary calculi. Methylated purines originate from the metabolism of methylxanthines (caffeine, theophylline, and theobromine). Methyluric acids can be distinguished from uric acid via simple methods routinely used in clinical laboratories, requiring the use of high-per…	HMDB0003099; HMDB0011107; HMDB03099; HMDB11107	C16355; C16359	CHEBI:149744; CHEBI:68441
126	181.036	TRUE	0.89096	13551.8	-0.000385428	C6H12O4S	-H(-) [+2]	38	Methylthio-pentose	5-Methylthioribose is a metabolite of 5-methylthioribose-1-phosphate. It is a substrate of methylthioribose kinase [EC 2.7.1.100] in the methionine metabolism pathway (KEGG).	HMDB0001087; HMDB01087	C03089	CHEBI:16895
127	182.97	TRUE	0.855607	339649	-0.000179074	C3H5O7P	-H(-)	100	3-Phosphonooxypyruvate	Phosphohydroxypyruvic acid is a prduct of both enzyme phosphoglycerate dehydrogenase [EC 1.1.1.95] and phosphoserine transaminase [EC 2.6.1.52] in glycine, serine and threonine metabolism pathway (KEGG). This compound belongs to the family of Organophosphate Esters. These are organic compounds containing phosphoric acid ester functional group.	HMDB0001024; HMDB0060175; HMDB01024; HMDB60175	C03232	CHEBI:30933
128	183.066	TRUE	0.815492	11673.7	0.000831038	C5H15NO4P	-H(-)	100	Choline-P	Phosphorylcholine is a small haptenic molecule, is found in a wide variety of organisms. Human hepatic tumors undergo an elevation in the concentration of phosphorylcholine as the principal metabolic change is observed (PMID: 11076016). Phosphorylcholine is the precursor metabolite of choline in the glycine, serine and threonine metabolism pathways (KEGG, map00260) and in intermediate between cho…	HMDB0000284; HMDB0001565; HMDB00284; HMDB01565	C00588	CHEBI:18132
129	184.002	TRUE	0.847439	48048.1	-0.000321037	C3H8NO6P	-H(-)	100	Phosphoserine	The phosphoric acid ester of serine. As a constituent (residue) of proteins, its side chain can undergo O-linked glycosylation. This might be important in explaining some of the devastating consequences of diabetes. It is one of three amino acid residues that are commonly phosphorylated by kinases during cell signalling in eukaryotes. Phosphorylated serine residues are often referred to as phosph…	HMDB0000272; HMDB0001721; HMDB00272; HMDB01721	C01005	CHEBI:15811; CHEBI:37712
130	184.985	TRUE	0.805982	50236.4	0.000785896	C3H7O7P	-H(-)	100	Phosphoglycerate	2-Phospho-D-glycerate or 2PG is an intermediate in gluconeogenesis. It is a glyceric acid which serves as the substrate in the ninth step of glycolysis. 2PG is converted by enolase into phosphoenolpyruvate (PEP), the penultimate step in the conversion of glucose to pyruvate. More specifically, 2PG can be generated from Glycerate-3-phosphate via phosphoglycerate mutase or from phosphoenolpyrvate v…	HMDB0003391; HMDB0060180; HMDB03391; HMDB60180	C00197; C00631	CHEBI:17794; CHEBI:17835
131	188.035	TRUE	0.912706	22179.8	0.000408045	C10H7NO3	-H(-)	100	1-Nitronaphthalene-5,6-oxide	This compound belongs to the family of Nitronaphthalenes. These are polycyclic aromatic compounds containing a naphthalene moiety substituted by one or more nitro groups.This compound belongs to the family of Nitronaphthalenes. These are polycyclic aromatic compounds containing a naphthalene moiety substituted by one or more nitro groups.	HMDB0060331; HMDB0060332; HMDB60331; HMDB60332	C14800; C14802	CHEBI:34105; CHEBI:34106
132	188.056	TRUE	0.911303	58043.1	-4.40922e-05	C7H11NO5	-H(-)	100	Acetyl-Glu	N-acetylglutamic acid is an acetylated amino acid. N-Acetylglutamic acid (abbreviated NAcGlu) is biosynthesized from glutamic acid and acetyl-CoA by the enzyme N-acetylglutamate synthase (NAGS). NAcGlu activates carbamoyl phosphate synthetase in the urea cycle. A deficiency in N-Acetyl Glutamate Synthase or a genetic mutation in the gene coding for the enzyme, will lead to urea cycle failure in w…	HMDB0001138; HMDB01138	C00624	CHEBI:12575
133	189.04	TRUE	0.844988	22798.4	0.000480076	C7H10O6	-H(-)	100	3-Dehydroquinate	In most organisms, 3-dehydroquinate is synthesized from D-erythrose-4-phosphate in two steps. However, the genomes of the archaea contain no orthologs for the genes that encode these first two steps. Instead, archaeabacteria appear to utilize an alternative pathway in which 3-dehydroquinate is synthesized from 6-deoxy-5-ketofructose-1-phosphate and L-aspartate-semialdehyde. These two compounds ar…	HMDB0012710; HMDB12710	C00944	CHEBI:17947
134	189.089	TRUE	0.965374	4.81614e+06	-0.000503529	C7H14N2O4	-H(-)	97	Diaminopimelate	Diaminopimelic acid or DAPA is a lysine-like amino acid derivative that is a key component of the bacterial cell wall. DAPA is incorporated or integrated into peptidoglycan of gram negative bacteria and is the attachment point for Braun''s lipoprotein (BLP or Murein Lipoprotein). BLP is found in gram-negative cell walls and is one of the most abundant membrane proteins. BLP is bound at its C-term…	HMDB0001370; HMDB01370	C00666	CHEBI:16026
135	190.052	TRUE	0.894345	18111.8	-0.000823327	C10H9NO3	-H(-)	100	5-Hydroxyindoleacetic acid	5-Hydroxyindoleacetic acid (5HIAA) is a breakdown product of serotonin that is excreted in the urine. Serotonin is a hormone found at high levels in many body tissues. Serotonin and 5HIAA are produced in excess amounts by carcinoid tumors, and levels of these substances may be measured in the urine to test for carcinoid tumors (NCI). 5-Hydroxyindoleacetic acid is found to be associated with aroma…	HMDB0000763; HMDB0060400; HMDB00763; HMDB60400	C05635; C16596	CHEBI:27823; CHEBI:80594
135	190.052	TRUE	0.894345	18111.8	0.000319473	C7H9NO4	.F(-)	40	Tetrahydrodipicolinate	Tetrahydrodipicolinate, converted from L-aspartate, is an important intermediate in lysine biosynthesis pathway. Several pathways are now recognized in bacteria, most algae, fungi and higher plants for the biosynthesis of lysine. They are divided into two groups - the diaminopimelate (DAP) pathways, and the &#945;-aminoadipate (AAA) pathways. In the pathways that belong to the DAP group, lysine i…	HMDB0012289; HMDB12289	C03972	CHEBI:32976
136	191.02	TRUE	0.510994	1.59092e+06	-0.000276745	C6H8O7	-H(-)	100	(Iso)Citrate	Citric acid (citrate) is a weak acid that is formed in the tricarboxylic acid cycle or that may be introduced with diet. The evaluation of plasma citric acid is scarcely used in the diagnosis of human diseases. On the contrary urinary citrate excretion is a common tool in the differential diagnosis of kidney stones, renal tubular acidosis and it plays also a role in bone diseases. The importance …	HMDB0000094; HMDB0000193; HMDB00094; HMDB00193	C00158; C00311	CHEBI:30769; CHEBI:30887
137	191.142	TRUE	0.174453	14538.7	0.001772	C13H20O	-H(-)	29	beta-Ionone	beta-Ionone is found in carrot. beta-Ionone is found in many essential oils including oil of Boronia megastigma (brown boronia) and commercial ionone. beta-Ionone is a flavouring agent	HMDB0036565; HMDB36565	C12287	CHEBI:32325
138	193.035	TRUE	0.891215	25960.8	0.000277044	C6H10O7	-H(-)	100	Hexuronate	Glucuronic acid is a carboxylic acid that has the structure of a glucose molecule that has had its sixth carbon atom (of six total) oxidized. The salts of glucuronic acid are known as glucuronates. Glucuronic acid is highly soluble in water. In humans, glucuronic acid is often linked to toxic or poisonous substances to allow for subsequent elimination, and to hormones to allow for easier transpor…	HMDB0000127; HMDB0003363; HMDB00127; HMDB03363	C00191; C00470	CHEBI:33885; CHEBI:42717
139	193.051	TRUE	0.94238	29222.3	5.46798e-05	C10H10O4	-H(-)	100	trans-Ferulic acid	trans-Ferulic acid is a highly abundant phenolic phytochemical which is present in plant cell walls. trans-Ferulic acid is a phenolic acid that can be absorbed by the small intestine and excreted through the urine. It is one of the most abundant phenolic acids in plants, varying from 5 g/Kg in wheat bran to 9 g/kg in sugar-beet pulp and 50 g/kg in corn kernel. It occurs primarily in seeds and lea…	HMDB0000537; HMDB0000954; HMDB00537; HMDB00954	C01494	CHEBI:17620
140	193.16	TRUE	0.837524	3423.43	0.000181248	C13H22O	-H(-)	100	(3S,6E)-Nerolidol	(3S,6E)-Nerolidol is an isomer of nerolidol, a naturally occurring sesquiterpene found in the essential oils of many types of plants and flowers (Wikipedia).	HMDB0041629; HMDB41629	C09704	CHEBI:59958
141	195.051	TRUE	0.941437	6.21765e+06	-0.000179477	C6H12O7	-H(-)	100	Hexonic acid	Gluconic acid occurs naturally in fruit, honey and wine and is used as a food additive, an acidity regulator. It is also used in cleaning products where it helps cleaning up mineral deposits. It is a strong chelating agent, especially in alkaline solution. It chelates the anions of calcium, iron, aluminium, copper, and other heavy metals. Glucono delta lactone is a cyclic ester of D-gluconic acid…	HMDB0000625; HMDB0003290; HMDB0003373; HMDB00625; HMDB03290; HMDB03373	C00257; C00800	CHEBI:33198; CHEBI:87753
142	196.061	TRUE	0.776918	150168	0.000163518	C9H11NO4	-H(-)	100	Dihydroxy-Phe	L-Dopa is the naturally occurring form of dihydroxyphenylalanine and the immediate precursor of dopamine. Unlike dopamine itself, L-Dopa can be taken orally and crosses the blood-brain barrier. It is rapidly taken up by dopaminergic neurons and converted to dopamine. In particular, it is metabolized to dopamine by aromatic L-amino acid decarboxylase. Pyridoxal phosphate (vitamin B6) is a required…	HMDB0000181; HMDB0000609; HMDB00181; HMDB00609	C00355	CHEBI:15765; CHEBI:49168
143	198.017	TRUE	0.875943	18695	-0.000125897	C4H10NO6P	-H(-)	100	P-homoserine	O-phosphohomoserine is a naturally occurring analogue of phosphonate amino acids. O-phosphohomoserine has been found in trace amounts in shotgun-metabolomics analysis in mouse tissue extracts, and is the substrate of a threonine analog enzyme in murine species. O-phosphohomoserine, an analogue of the excitatory amino acid antagonist 2-amino-phosphonovalerate is an N-methyl-D-aspartate (NMDA) anta…	HMDB0003484; HMDB0006495; HMDB0060483; HMDB03484; HMDB06495; HMDB60483	C01102; C12215	; CHEBI:15961
144	199.002	TRUE	0.879601	23629.5	-0.00026008	C4H9O7P	-H(-)	100	D-Erythrose 4-phosphate	D-Erythrose 4-phosphate is a phosphorylated derivative of erythrose that serves as an important intermediate in the pentose phosphate pathway. It is also used in phenylalanine, tyrosine and tryptophan biosynthesis, and it plays a role in vitamin B6 metabolism (KEGG).	HMDB0001321; HMDB01321	C00279	CHEBI:48153
145	199.025	TRUE	0.789947	15183.3	0.000260968	C8H8O6	-H(-)	100	4-Fumarylacetoacetic acid	Fumarylacetoacetate is an intermediate in the metabolism of tyrosine. Fumarylacetoacetate hydrolase (FAH) is an enzyme which catalyzes the hydrolysis of 4-fumarylacetoacetate into fumarate and acetoacetate. FAH is the last enzyme in the tyrosine catabolism pathway. FAH deficiency is associated with Type 1 hereditary tyrosinemia.4-Maleylacetoacetate is an intermediate in the metabolism of tyrosine…	HMDB0001268; HMDB0001428; HMDB0002052; HMDB01268; HMDB01428; HMDB02052	C01036	CHEBI:47904
146	199.171	TRUE	0.532332	61848.3	-0.000284897	C12H24O2	-H(-)	100	Dodecanoic acid (FA12:0)	Lauric acid, or dodecanoic acid is the main fatty acid in coconut oil and in palm kernel oil, and is believed to have antimicrobial properties. It is a white, powdery solid with a faint odor of bay oil. Lauric acid, although slightly irritating to mucous membranes, has a very low toxicity and so is used in many soaps and shampoos.	HMDB0000638; HMDB00638	C02679	CHEBI:30805
147	203.083	TRUE	0.963107	3.07076e+06	-0.000269816	C11H12N2O2	-H(-)	100	Tryptophan	Tryptophan is an essential amino acid that is the precursor of both serotonin and melatonin. Melatonin is a hormone that is produced by the pineal gland in animals, which regulates sleep and wakefulness. Serotonin is a brain neurotransmitter, platelet clotting factor, and neurohormone found in organs throughout the body. Metabolism of tryptophan into serotonin requires nutrients such as vitamin B…	HMDB0000929; HMDB00929	C00078	CHEBI:16828
148	204.052	TRUE	0.854087	13557.4	0.000351527	C8H15NOS2	-H(-)	100	Lipoamide	Lipoamide is a trivial name for 6,8-dithiooctanoic amide. It is 6,8-dithiooctanoic acid''s functional form where the carboxyl group is attached to protein (or any other amine) by an amide linkage (containing -NH2) to an amino group. Lipoamide forms a thioester bond, oxidizing the disulfide bond, with acetaldehyde (pyruvate after it has been decarboxylated). It then transfers the acetaldehyde grou…	HMDB0000962; HMDB0006877; HMDB0006950; HMDB00962; HMDB06877; HMDB06950	C00248	CHEBI:17460
149	209.031	TRUE	0.912046	925899	-0.000410756	C6H10O8	-H(-)	100	Glucaric acid	Glucaric acid is a sugar acid derived from D-glucose in which both the aldehydic carbon atom and the carbon atom bearing the primary hydroxyl group are oxidized to carboxylic acid groups.	HMDB0000663; HMDB00663	C00818	CHEBI:16002
150	209.118	TRUE	0.970545	256917	9.11507e-06	C12H18O3	-H(-)	100	Jasmonic acid	Jasmonic acid is found in apple. Esters are present in Jasminum grandiflorum (royal jasmine) and are responsible for its odour. Jasmonic acid is a member of the jasmonate class of plant hormones. It is biosynthesized from linolenic acid by the octadecanoid pathway	HMDB0032797; HMDB32797	C08491	CHEBI:18292
151	211.997	TRUE	0.846534	8789.77	-5.40778e-05	C4H8NO7P	-H(-)	100	Phosphoaspartate	L-Aspartyl-4-phosphate is involved in both the lysine biosynthesis I and homoserine biosynthesis pathways. In the lysine biosynthesis I pathway, L-Aspartyl-4-phosphate is produced from a reaction between L-aspartate and ATP, with ADP as a byproduct. The reaction is catalyzed by aspartate kinase. L-aspartyl-4-phosphate reacts with NADPH to produce phosphate, L-aspartate-semialdehyde, and NADP+. As…	HMDB0012250; HMDB12250	C03082
152	213.017	TRUE	0.843494	164858	-0.000242234	C5H11O7P	-H(-)	100	Deoxyribose 5-phosphate	Deoxyribose 5-phosphate is a a metabolite in the pentose phosphate pathway. It can be generated from D-glyceraldehdye-3 phosphate via the enzyme 2-Deoxyribose 5-phosphate aldolase (DERA). Alternately Deoxyribose 5-phosphate can be converted to D-glyceraldehyde-3 phosphate that can then feed into the pentose phosphate pathway. Deoxyribose 5-phosphate can also be generated from 2-Deoxy-D-ribose via…	HMDB0001031; HMDB0001213; HMDB01031; HMDB01213	C00673; C11437	CHEBI:16132; CHEBI:16493
153	213.186	TRUE	-0.119019	38777.7	1.95848e-05	C13H26O2	-H(-)	100	C13:0	Pentyl octanoate is a flavouring agent	HMDB0036217; HMDB36217	C04780	CHEBI:15720
154	214.049	TRUE	0.954421	29593.9	5.91948e-05	C5H14NO6P	-H(-)	100	Glycerylphosphorylethanolamine	Glycerylphosphorylethanolamine is a membrane breakdown product resulting from the cleavage of the lipid group from glycerophosphoethanlomine fatty acids (i.e. phosphatidylethanolamine). It acts as a growth stimulant for hepatocytes.	HMDB0000114; HMDB00114	C01233
155	217.083	TRUE	0.941912	56331.2	-0.000200634	C8H14N2O5	-H(-)	100	gamma-Glutamylalanine	gamma-Glutamylalanine is a dipeptide composed of gamma-glutamate and alanine, and is a proteolytic breakdown product of larger proteins. It belongs to the family of N-acyl-alpha amino acids and derivatives. These are compounds containing an alpha amino acid which bears an acyl group at its terminal nitrogen atom. gamma-Glutamylalanine is a natural substrate of the enzyme (5-L-glutamyl)-L-amino ac…	HMDB0006248; HMDB0029142; HMDB0061369; HMDB06248; HMDB29142; HMDB61369	C03740	CHEBI:50619
156	218.103	TRUE	0.976928	136716	0.000412743	C9H17NO5	-H(-)	100	Pantothenic acid	Pantothenic acid, also called vitamin B5, is a water-soluble vitamin required to sustain life. Pantothenic acid is needed to form coenzyme-A (CoA), and is thus critical in the metabolism and synthesis of carbohydrates, proteins, and fats. Its name is derived from the Greek pantothen meaning "from everywhere" and small quantities of pantothenic acid are found in nearly every food, with high amount…	HMDB0000210; HMDB00210; HMDB0062717; HMDB62717	C00864	CHEBI:46905
157	220.082	TRUE	0.942783	30483.1	0.000831655	C8H15NO6	-H(-)	100	N-Acetyl-D-glucosamine	N-Acetyl-D-Glucosamine (N-acetlyglucosamine) is a monosaccharide derivative of glucose. Chemically it is an amide between glucosamine and acetic acid. A single N-acetlyglucosamine moiety linked to serine or threonine residues on nuclear and cytoplasmic proteins -O-GlcNAc, is an ubiquitous post-translational protein modification. O-GlcNAc modified proteins are involved in sensing the nutrient stat…	HMDB0000215; HMDB0000533; HMDB0014288; HMDB00215; HMDB00533; HMDB14288	C00140	CHEBI:506227
158	221.19	TRUE	0.846377	3218.55	0.00137672	C15H26O	-H(-)	55	Farnesol	Farnesol is a signaling molecule that is derived from farnesyl diphosphate, an intermediate in the isoprenoid/cholesterol biosynthetic pathway. Farnesol is a 15 carbon isoprenoid alcohol is the corresponding dephosphorylated form of the isoprenoid farnesyl diphosphate. Farnesol has a potential role in controlling the degradation of 3-hydroxy-3-methylglutaryl coenzyme A (HMGCoA) reductase (EC 1.1.…	HMDB0004305; HMDB04305	C06081	CHEBI:16619
159	223.134	TRUE	0.928464	72595.7	0.000266317	C13H20O3	-H(-)	100	Methyl jasmonate	lo	HMDB0036583; HMDB36583	C11512	CHEBI:15929
160	225.04	TRUE	0.828371	9839.02	0.000866518	C10H10O6	-H(-)	100	Chorismate	Chorismic acid, more commonly known as its anionic form chorismate, is an important biochemical intermediate in plants and microorganisms. It is a precursor for the aromatic amino acids phenylalanine and tyrosine,indole, indole derivatives and tryptophan,2,3-dihydroxybenzoic acid (DHB) used for enterobactin biosynthesis,the plant hormone salicylic acid and many alkaloids and other aromatic metabo…	HMDB0012199; HMDB0012283; HMDB12199; HMDB12283	C00251; C00254	CHEBI:16666; CHEBI:17333
161	225.087	TRUE	0.934272	36561.3	0.00154547	C10H14N2O4	-H(-)	42	Porphobilinogen	Porphobilinogen (PBG) is a pyrrole-containing intermediate in the biosynthesis of porphyrins. It is generated from aminolevulinate (ALA) by the enzyme ALA dehydratase. Porphobilinogen is then converted into hydroxymethylbilane by the enzyme porphobilinogen deaminase (also known as hydroxymethylbilane synthase). Under certain conditions, porphobilinogen can act as a phototoxin, a neurotoxin, and a…	HMDB0000245; HMDB00245	C00931	CHEBI:17381
162	227.202	TRUE	0.675138	193734	9.59509e-05	C14H28O2	-H(-)	100	C14:0	Myristic acid is a saturated 14-carbon fatty acid occurring in most animal and vegetable fats, particularly butterfat and coconut, palm, and nutmeg oils. It is used to synthesize flavor and as an ingredient in soaps and cosmetics. (From Dorland, 28th ed). Myristic acid is also commonly added to a penultimate nitrogen terminus glycine in receptor-associated kinases to confer the membrane localisat…	HMDB0000806; HMDB00806	C06424	CHEBI:28875
163	229.012	TRUE	0.920372	24614.9	0.000125422	C5H11O8P	-H(-)	100	Pentose P	D-Ribulose 5-phosphate is a metabolite in the Pentose phosphate pathway, Pentose and glucuronate interconversions, and in the Riboflavin metabolism (KEGG).Xylulose 5-phosphate (Xu-5-P) is a metabolite of the hexose monophosphate pathway that activates protein phosphatase 2A to mediate the acute effects of carbohydrate feeding on the glycolytic pathway, as well as the coordinate long-term control …	HMDB0000618; HMDB0000868; HMDB0001489; HMDB0001548; HMDB0002033; HMDB0002694; HMDB0006212; HMDB0011734; HMDB0012195; HMDB00618; HMDB00868; HMDB01489; HMDB01548; HMDB02033; HMDB02694; HMDB06212; HMDB11734; HMDB12195	C00117; C00199; C00231; C00620; C01112; C03906	CHEBI:15807; CHEBI:16241; CHEBI:16300; CHEBI:16332; CHEBI:17363; CHEBI:52742
164	238.094	TRUE	0.907845	10626	0.00104401	C9H13N5O3	-H(-)	93	Dihydrobiopterin	Dihydrobiopterin (BH2) is an oxidation product of tetrahydrobiopterin. Tetrahydrobiopterin is a natural occurring cofactor of the aromatic amino acid hydroxylase and is involved in the synthesis of tyrosine and the neurotransmitters dopamine and serotonin. Tetrahydrobiopterin is also essential for nitric oxide synthase catalyzed oxidation of L-arginine to L-citrulline and nitric oxide.6-Lactoylte…	HMDB0000038; HMDB0002065; HMDB0002215; HMDB00038; HMDB02065; HMDB02215	C00268; C02953; C04244	; CHEBI:17248; CHEBI:64277
165	243.062	TRUE	0.968486	55588.5	0.000211858	C9H12N2O6	-H(-)	100	Uridine	Uridine, also known as beta-uridine or 1-beta-D-ribofuranosylpyrimidine-2,4(1H,3H)-dione, is a member of the class of compounds known as pyrimidine nucleosides. Pyrimidine nucleosides are compounds comprising a pyrimidine base attached to a ribosyl or deoxyribosyl moiety. More specifically, uridine is a nucleoside consisting of uracil and D-ribose and a component of RNA. Uridine is soluble (in wa…	HMDB0000296; HMDB00296	C00299	CHEBI:16704
166	245.059	TRUE	0.935064	24095.6	-0.000805735	C9H11FN2O5	-H(-)	25	Floxuridine	An antineoplastic antimetabolite that is metabolized to fluorouracil when administered by rapid injection. Floxuridine is available as a sterile, nonpyrogenic, lyophilized powder for reconstitution. When administered by slow, continuous, intra-arterial infusion, it is converted to floxuridine monophosphate. It has been used to treat hepatic metastases of gastrointestinal adenocarcinomas and for p…	HMDB0014467; HMDB0060406; HMDB14467; HMDB60406	C11736; C12739	CHEBI:31521; CHEBI:60761
167	246.098	TRUE	0.977843	269169	-4.41605e-05	C10H17NO6	-H(-)	100	Linamarin	Linamarin is found in coffee and coffee products. Linamarin occurs in manioc (Manihot utilissimus), flax (Linum usitatissimum), Phaseolus lunatus (butter bean), Trifolium repens (white clover) and other plants. First isloated in 1830.	HMDB0033699; HMDB33699	C01594	CHEBI:16441
168	248.077	TRUE	0.905975	18625.2	0.00108083	C10H19NO2S2	-H(-)	88	S-Acetyldihydrolipoamide-E	The acetyl thioester of the reduced lipoyllysine residue in dihydrolipoyllysine-residue acetyltransferase (EC2.3.1.12). S-Acetyldihydrolipoamide-E is a reactant or product of enzyme EC 1.2.4.1. S-Acetyldihydrolipoamide-E is a reactant or product of enzyme EC 2.3.1.12. (PubChem sid=47205563).	HMDB0006878; HMDB06878	C16255	CHEBI:50623
169	253.051	TRUE	0.982925	4.83715e+06	-0.000583104	C15H10O4	-H(-)	86	Daidzein	Daidzein is one of several known isoflavones. Isoflavones compounds are found in a number of plants, but soybeans and soy products like tofu and textured vegetable protein are the primary food source. Up until recently, daidzein was considered to be one of the most important and most studied isoflavones, however more recently attention has shifted to isoflavone metabolites. Equol represents the m…	HMDB0003312; HMDB03312	C10208	CHEBI:28197
170	253.217	TRUE	0.959394	258841	-3.98477e-05	C16H30O2	-H(-)	100	Palmitoleic acid	Palmitoleic acid, or 9-hexadecenoic acid, is an unsaturated fatty acid that is a common constituent of the glycerides of human adipose tissue. Present in all tissues, generally found in higher concentrations in the liver. Macadamia oil (Macadamia integrifolia) and Sea Buckthorn oil (Hippophae rhamnoides) are botanical sources of palmitoleic acid, containing 22 and 40% respectively (Wikipedia). Pa…	HMDB0003229; HMDB0060082; HMDB03229; HMDB60082	C08362	CHEBI:28716
171	255.066	TRUE	0.979749	404990	0.000204204	C15H12O4	-H(-)	100	(2S)-Liquiritigenin	(2S)-Liquiritigenin is found in alfalfa. (2S)-Liquiritigenin is isolated from Glycyrrhiza, Medicago, Myroxylon, Cicer and all Leguminosae species Several glycosides, particularly the rutinoside and neohesperidoside, are important in influencing citrus fruit flavou(S)-Pinocembrin is found in mexican oregano. (S)-Pinocembrin is isolated from many plants including food plantIsoliquiritigenin is foun…	HMDB0029519; HMDB0030808; HMDB0037316; HMDB29519; HMDB30808; HMDB37316	C08650; C09762; C09827	CHEBI:215489; CHEBI:310312; CHEBI:536636
172	259.023	TRUE	0.947824	313640	-0.000210576	C6H13O9P	-H(-)	100	Hexose P	Fructose 6-phosphate is an important intermediate in the Carbohydrates pathway. The interconversion of glucose-6-phosphate and fructose-6-phosphate, the second step of the Embden-Meyerhof glycolytic pathway, is catalyzed by the enzyme phosphoglucose isomerase (PGI). In gluconeogenesis, fructose-6-phosphate is the immediate precursor of glucose-6-phosphate (wikipedia).Myo-inositol 1-phosphate is a…	HMDB0000124; HMDB0000213; HMDB0000645; HMDB0000994; HMDB0001076; HMDB0001078; HMDB0001306; HMDB0001313; HMDB0001401; HMDB0001436; HMDB0001549; HMDB0001586; HMDB0002985; HMDB0003359; HMDB0003498; HMDB0003971; HMDB0006330; HMDB0006793; HMDB0006814; HMDB0006873; HMDB00124; HMDB00213; HMDB0062705; HMDB00645; HMDB00994; HMDB01076; HMDB01078; HMDB01306; HMDB01313; HMDB01401; HMDB01436; HMDB01549; HMDB0…	C00085; C00092; C00103; C00275; C00636; C01094; C01097; C01172; C01177; C03546; C03862; C04006; C05345	CHEBI:1220424; CHEBI:15946; CHEBI:16077; CHEBI:16084; CHEBI:17719; CHEBI:18169; CHEBI:18384; CHEBI:35374; CHEBI:4170; CHEBI:4251; CHEBI:49728; CHEBI:64838; CHEBI:704854
173	264.951	TRUE	0.803458	9744.55	0.000917	C3H8O10P2	-H(-)	100	Glyceric acid 1,3-biphosphate	1,3-Bisphosphogylcerate (1,3BPG), also known as PGAP, is a 3-carbon organic molecule present in most, if not all living creatures. It primarily exists as a metabolic intermediate in glycolysis during respiration. 1,3BPG have been recognized as regulatory signal implicated in the control of metabolism, oxygen affinity of red cells and other cellular functions. 1,3BPG concentration in erythrocytes …	HMDB0001270; HMDB0001294; HMDB01270; HMDB01294	C00236; C01159	CHEBI:17720; CHEBI:89363
174	267.073	TRUE	0.976379	211005	0.000683152	C10H12N4O5	-H(-)	100	Inosine	Inosine is a purine nucleoside that has hypoxanthine linked by the N9 nitrogen to the C1 carbon of ribose. It is an intermediate in the degradation of purines and purine nucleosides to uric acid and in pathways of purine salvage. It also occurs in the anticodon of certain transfer RNA molecules (Dorland, 28th ed). Inosine is found to be associated with purine nucleoside phosphorylase deficiency a…	HMDB0000195; HMDB00195	C00294	CHEBI:17596
175	269.046	TRUE	0.984041	850342	-0.000178784	C15H10O5	-H(-)	100	Apigenin	Apigenin is a plant-derived flavonoid that has significant promise as a skin cancer chemopreventive agent. Apigenin inhibits the expression of involucrin (hINV), a marker of keratinocyte differentiation, is increased by differentiating agents via a protein kinase Cdelta (PKCdelta), Ras, MEKK1, and MEK3 cascade that increases AP1 factor level and AP1 factor binding to DNA elements in the hINV prom…	HMDB0002124; HMDB0003217; HMDB0029372; HMDB0029521; HMDB02124; HMDB03217; HMDB29372; HMDB29521	C01477; C02495; C06563; C10044	CHEBI:18388; CHEBI:27479; CHEBI:28088; CHEBI:5262
176	271.062	TRUE	0.981569	177552	-0.000318436	C15H12O5	-H(-)	100	Naringenin	Naringenin (not to be confused with naringin) is a flavanone that is considered to have a bioactive effect on human health as antioxidant, free radical scavenger, antiinflammatory, carbohydrate metabolism promoter, immunity system modulater. This substance has also been shown to repair DNA. Scientists exposed cells to 80 micomoles of naringenin per liter, for 24 hours, and found that the amount o…	HMDB0002670; HMDB0029631; HMDB0037254; HMDB02670; HMDB29631; HMDB37254	C00509; C06561; C09751	; CHEBI:15413; CHEBI:17846
177	271.17	TRUE	0.918449	6919.67	0.000572529	C18H24O2	-H(-)	100	Estradiol	Estradiol is the most potent form of mammalian estrogenic steroids. Estradiol is produced in the ovaries. The ovary requires both luteinizing hormone (LH) and follicle-stimulating hormone (FSH) to produce sex steroids. LH stimulates the cells surrounding the follicle to produce progesterone and androgens. The androgens diffuse across the basement membrane to the granulosa cell layer, where, under…	HMDB0000151; HMDB0004481; HMDB00151; HMDB04481	C00951	CHEBI:16469
178	271.228	TRUE	0.897482	29932	-6.32098e-05	C16H32O3	-H(-)	100	16-Hydroxy hexadecanoic acid	16-Hydroxy hexadecanoic acid (or 16-hydroxypalmitic acid) is a hydroxylated fatty acid where the terminal (omega) carbon has been hydroxylated. In animal tissues, a family of enzymes termed cytochromes P450s are involved in fatty acid oxidation, hydroxylating with high specificity at the energetically unfavorable terminal (omega) or omega-1 carbons. Hydroxy fatty acids primarily come from consump…	HMDB0006294; HMDB06294	C18218	CHEBI:55328
179	273.075	TRUE	0.969982	45955.4	0.00144069	C15H14O5	-H(-)	49	Phloretin	Phloretin is the aglucone of phlorizin, a plant-derived dihydrochalcone phytochemical reported to promote potent antioxidative activities in peroxynitrite scavenging and the inhibition of lipid peroxidation. Phloretin, which is present in apples, pears and tomatoes, has been found to inhibit the growth of several cancer cells and induce apoptosis of B16 melanoma and HL60 human leukemia cells. Phl…	HMDB0003306; HMDB0030822; HMDB0030823; HMDB03306; HMDB30822; HMDB30823	C00774; C09320; C12128	CHEBI:17276; CHEBI:31028; CHEBI:849976
180	275.125	TRUE	0.963824	105939	-0.000406628	C11H20N2O6	-H(-)	100	Saccharopine	Saccharopine is an intermediate in the degradation of lysine, formed by the condensation of lysine and alpha-ketoglutarate. The saccharopine pathway is the main route for lysine degradation in mammals, and its first two reactions are catalyzed by enzymatic activities known as lysine-oxoglutarate reductase (LOR) and saccharopine dehydrogenase (SDH), which reside on a single bifunctional polypeptid…	HMDB0000279; HMDB00279	C00449	CHEBI:16927
181	277.217	TRUE	0.962702	1.91605e+06	-7.24495e-06	C18H30O2	-H(-)	44	Alpha-Linolenic acid	Alpha-linolenic acid (ALA) is a polyunsaturated fatty acid (PUFA). It is a member of the group of essential fatty acids called omega-3 fatty acids. Alpha-linolenic acid, in particular, is not synthesized by mammals and therefore is an essential dietary requirement for all mammals. Certain nuts (English walnuts) and vegetable oils (canola, soybean, flaxseed/linseed, olive) are particularly rich in…	HMDB0001388; HMDB0003073; HMDB01388; HMDB03073	C06426; C06427	CHEBI:27432; CHEBI:28661
182	279.234	TRUE	0.962449	2.7375e+06	-0.000610011	C18H32O2	-H(-)	87	C18:2	Linoleic acid is a doubly unsaturated fatty acid, also known as an omega-6 fatty acid, occurring widely in plant glycosides. In this particular polyunsaturated fatty acid (PUFA), the first double bond is located between the sixth and seventh carbon atom from the methyl end of the fatty acid (n-6). Linoleic acid is an essential fatty acid in human nutrition because it cannot be synthesized by huma…	HMDB0000673; HMDB00673	C01595	CHEBI:17351
183	281.046	TRUE	0.883957	11176.4	3.49562e-05	C16H10O5	-H(-)	100	Pseudobaptigenin	Pseudobaptigenin is found in herbs and spices. Pseudobaptigenin is isolated from Pisum sativum (pea) and Trifolium pratense (red clover).	HMDB0036616; HMDB36616	C10522	CHEBI:8602
184	282.085	TRUE	0.955079	57072.1	-0.000152468	C10H13N5O5	-H(-)	100	Guanosine	Guanosine is a nucleoside comprising guanine attached to a ribose (ribofuranose) ring via a beta-N9-glycosidic bond. Guanosine can be phosphorylated to become GMP (guanosine monophosphate), cGMP (cyclic guanosine monophosphate), GDP (guanosine diphosphate), and GTP (guanosine triphosphate) (Wikipedia). This nucleoside exerts important neuroprotective and neuromodulator roles in the central nervou…	HMDB0000133; HMDB00133	C00387	CHEBI:16750
185	283.061	TRUE	0.97585	119173	0.000384439	C16H12O5	-H(-)	100	Biochanin A	The phytoestrogen biochanin A is an isoflavone derivative isolated from red clover Trifolium pratense with anticarcinogenic properties. Treating MCF-7 human breast carcinoma cells with biochanin A alone caused the accumulation of CYP1A1 mRNA and an increase in CYP1A1-specific 7-ethoxyresorufin O-deethylase (EROD) activity in a dose dependent manner. Biochanin A may be a natural ligand to bind on …	HMDB0002338; HMDB0005781; HMDB0031720; HMDB0034127; HMDB02338; HMDB05781; HMDB31720; HMDB34127	C00814; C02920; C10521; C14536	CHEBI:17574; CHEBI:17678; CHEBI:34778; CHEBI:8600
186	284.029	TRUE	0.881739	46494.5	9.06534e-05	C6H12N3O8P	-H(-)	100	2-(Formamido)-N1-(5-phospho-D-ribosyl)acetamidine	2-(Formamido)-N1-(5-phospho-D-ribosyl)acetamidine is an intermediate in purine metabolism. The enzyme phosphoribosylformylglycinamidine synthase [EC:6.3.5.3] catalyzes the production of this metabolite from N2-formyl-N1-(5-phospho-D-ribosyl)glycinamide.	HMDB0006211; HMDB06211	C04640	CHEBI:18413
187	285.04	TRUE	0.967444	84506.4	0.000587856	C15H10O6	-H(-)	100	Luteolin	Luteolin is a naturally occurring flavonoid. (PMID: 17168665). The flavonoids are polyphenolic compounds found as integral components of the human diet. They are universally present as constituents of flowering plants, particularly of food plants. The flavonoids are phenyl substituted chromones (benzopyran derivatives) consisting of a 15-carbon basic skeleton (C6-C3-C6), composed of a chroman (C6…	HMDB0005800; HMDB0005801; HMDB0034014; HMDB05800; HMDB05801; HMDB34014	C01514; C05903; C12134	CHEBI:15864; CHEBI:28499; CHEBI:70031
188	287.056	TRUE	0.975114	71520.8	0.000154313	C15H12O6	-H(-)	100	Eriodictyol	Eriodictyol is a flavonoid, a compound isolated from Eriodictyon californicum and can be used in medicine as an expectorant.Aromadendrin is found in citrus. Aromadendrin is isolated from Citrus species and many other plant	HMDB0005810; HMDB0030847; HMDB05810; HMDB30847	C00974; C05631	CHEBI:15401; CHEBI:28412
189	287.164	TRUE	0.933784	16001.9	0.000907295	C18H24O3	-H(-)	100	Estriol	Estriol is a metabolite of estrone metabolized via 16alpha-hydroxyestrone through the enzyme 16alpha-hydroxysteroid dehydrogenase (EC 1.1.1.147) or to 2- or 4-hydroxyestrone (catechol estrogens) by the action of catecho-O-methyltransferase (EC 2.1.1.6). The latter metabolites can be formed in the brain and may compete with receptors for catecholamines. Metabolites are conjugated with sulfate or g…	HMDB0000153; HMDB00153	C05141	CHEBI:27974
190	287.223	TRUE	0.877042	7164.85	1.12891e-05	C16H32O4	-H(-)	100	(S)-10,16-Dihydroxyhexadecanoic acid	(S)-10,16-Dihydroxyhexadecanoic acid is found in garden tomato. (S)-10,16-Dihydroxyhexadecanoic acid is a constituent of numerous plant cutins including apple and tomato.	HMDB0037798; HMDB37798	C08285	CHEBI:692
191	294.097	TRUE	0.932959	13063.7	0.00147257	C14H17NO6	-H(-)	47	Prunasin	Prunasin is found in almond. Prunasin is isolated from kernels of Prunus species, immature fruits of Passiflora species and leaves of perilla (Perilla frutescens var. acuta	HMDB0034934; HMDB34934	C00844	CHEBI:17396
192	295.301	TRUE	0.923793	4857.65	-0.000293629	C20H40O	-H(-)	100	Phytol	Phytol is a natural linear diterpene alcohol which is used in the preparation of vitamins E and K1. It is also a decomposition product of chlorophyll. It is an oily liquid that is nearly insoluble in water, but soluble in most organic solvents. -- Wikipedia.	HMDB0002019; HMDB02019	C01389	CHEBI:17327
193	296.083	TRUE	0.971351	19302.4	-0.000381557	C11H15N5O3S	-H(-)	100	5''-Methylthioadenosine	5''-Methylthioadenosine (MTA) is a naturally occurring sulfur-containing nucleoside present in all mammalian tissues. It is produced from S-adenosylmethionine mainly through the polyamine biosynthetic pathway, where it behaves as a powerful inhibitory product. MTA is metabolized solely by MTA-phosphorylase, to yield 5-methylthioribose-1-phosphate and adenine, a crucial step in the methionine and …	HMDB0001173; HMDB01173	C00170	CHEBI:17509
194	298.069	TRUE	0.49379	13441.4	0.00107138	C9H18NO8P	-H(-)	89	D-4''-Phosphopantothenate	D-4''-Phosphopantothenate is a product of the enzyme pantothenate kinase [EC 2.7.1.33] and is involved in the pantothenate and CoA biosynthesis pathway (KEGG). D-4''-Phosphopantothenate is an intermediate in coenzyme A (CoA) biosynthesis pathway. Coenzyme A is a cofactor of ubiquitous occurrence in plants, bacteria, and animals. It is needed in a large number of enzymatic reactions central to int…	HMDB0001016; HMDB01016	C03492	CHEBI:15905
195	299.03	TRUE	0.912704	15894	0.00115326	C14H8N2O6	-H(-)	78	Cinnavalininate	Cinnavalininate is an intermediate in the tryptophan metabolic pathway [Kegg: C05640]. It is generated from 3-hydroxyanthranilate via the enzyme catalase (EC:1.11.1.6).	HMDB0004078; HMDB04078	C05640
196	299.056	TRUE	0.968912	44192.2	0.000430009	C16H12O6	-H(-)	100	Pratensein	Pratensein is found in chickpea. Pratensein is a constituent of Cicer arietinum (chickpea)	HMDB0030617; HMDB30617	C10520	CHEBI:8359
197	300.049	TRUE	0.955869	44605.6	-0.000439039	C8H16NO9P	-H(-)	100	Acetylglucosamine P	N-Acetyl-D-Glucosamine 6-Phosphate is an intermediate in the metabolism of Aminosugars. It is a substrate for Glucosamine 6-phosphate N-acetyltransferase.N-acetyl-alpha-d-galactosamine 1-phosphate is part of the Galactose metabolism, and Amino sugar and nucleotide sugar metabolism pathways. It is a substrate for: N-acetylgalactosamine kinase.	HMDB0001062; HMDB0059626; HMDB01062; HMDB59626	C00357; C18060	CHEBI:15784; CHEBI:44313
198	301.071	TRUE	0.97337	51594	0.000301446	C16H14O6	-H(-)	100	Ferreirin	Ferreirin is found in pigeon pea. Ferreirin is isolated from Cajanus cajan (pigeon pea	HMDB0031657; HMDB31657	C10419
199	303.12	TRUE	0.918747	99995.6	0.000261521	C12H20N2O7	-H(-)	100	2''-Deoxymugineic acid	2''-Deoxymugineic acid is found in cereals and cereal products. 2''-Deoxymugineic acid is isolated from wheat (Triticum aestivum).	HMDB0033909; HMDB33909	C15485	CHEBI:19274
200	303.159	TRUE	0.921196	33025.8	0.00118495	C18H24O4	-H(-)	74	3-Polyprenyl-4-hydroxy-5-methoxybenzoate	This compound belongs to the family of M-methoxybenzoic Acids and Derivatives. These are benzoic acids in which the hydrogen atom at position 3 of the benzene ring is replaced by a methoxy group	HMDB0060379; HMDB60379	C17559
201	303.196	TRUE	0.903859	6344	0.000513699	C19H28O3	-H(-)	100	11beta,17beta-Dihydroxy-4-androsten-3-one	This compound belongs to the family of Androgens and Derivatives. These are hydroxylated C19 steroid hormones. They are known to favour the development of masculine characteristics. They also show profound effects on scalp and body hair in humans.	HMDB0060339; HMDB60339	C18075	CHEBI:81481
202	303.233	TRUE	0.897299	5617.03	-8.27623e-05	C20H32O2	-H(-)	100	Arachidonic acid	Arachidonic acid is a polyunsaturated, essential fatty acid that has a 20-carbon chain as a backbone and four cis-double bonds at the C5, C8, C11, and C14 positions. It is found in animal and human fat as well as in the liver, brain, and glandular organs, and is a constituent of animal phosphatides. It is synthesized from dietary linoleic acid. Arachidonic acid mediates inflammation and the funct…	HMDB0001043; HMDB0060102; HMDB01043; HMDB60102	C00219	CHEBI:15843
203	305.248	TRUE	0.895733	7350.55	0.000634051	C20H34O2	-H(-)	100	8,11,14-Eicosatrienoic acid	8,11,14-Eicosatrienoic acid is a 20-carbon-chain omega-6 fatty acid unsaturated at positions 8, 11, and 14. It differs from arachidonic acid (5,8,11,14-eicosatetraenoic acid) only at position 5. 8,11,14-Eicosatrienoic acid is also known as dihomo-gamma-linolenic acid (DGLA). In physiological literature, it is given the name 20:3(n-6). DGLA is the elongation product of the 18-carbon gamma-linoleni…	HMDB0002925; HMDB0006735; HMDB02925; HMDB06735	C03242	CHEBI:53486
204	311.223	TRUE	0.964116	344333	-0.000124955	C18H32O4	-H(-)	100	13-L-Hydroperoxylinoleic acid	13-L-Hydroperoxylinoleic acid (13(S)-HPODE) is one of the primary products of the major polyunsaturated fatty acids (linoleic acid and arachidonic acid) from the 15-lipoxygenase pathway (EC: 1.13.11.31). 13(S)-HPODE is a rather unstable metabolite and is rapidly metabolized to more stable secondary products such as diverse forms of hydroxy fatty acids (via reduction of the hydroperoxy group), alk…	HMDB0003871; HMDB0006940; HMDB0062434; HMDB03871; HMDB06940; HMDB62434	C04717; C14827	; CHEBI:15655; CHEBI:34498
205	311.296	TRUE	0.922374	98409.8	-0.000129558	C20H40O2	-H(-)	100	Arachidic acid	Arachidic acid also called eicosanoic acid is a saturated fatty acid found in peanut oil. It can be formed by the hydrogenation of arachidonic acid. It is practically insoluble in water and stable under ordinary conditions -- Wikipedia.	HMDB0002212; HMDB02212	C06425	CHEBI:28822
206	317.175	TRUE	0.877802	221570	0.000901235	C19H26O4	-H(-)	54	Ubiquinone-2	Ubiquinone-2 is a member of the chemical class known as Polyprenylbenzoquinones. These are compounds containing a polyisoprene chain attached to a quinone at the second ring position. Ubiquione-2 has just 2 isoprene units. Normally in humans it has 10. Ubiquinone-2 is an intermediate in the synthesis of Ubiquionone 10. Ubiquionone is involved in cellular respiration. It is fat-soluble and is ther…	HMDB0006709; HMDB06709	C00399	CHEBI:46372
207	319.192	TRUE	0.904726	7297.19	-0.0004847	(C5H8)nC14H20O4	-H(-)	100	QH2	Reduced form of ubiquinone, a mobile electron transporter between complex I and III, or II and III of the electron transport chain. Both at complex I or complex II, two electrons and two protons are passed to ubiquinone reducing it to ubiquinol.	HMDB0001304; HMDB01304	C00390
208	319.228	TRUE	0.900212	7224.27	0.000221632	C20H32O3	-H(-)	100	15(S)-HETE	15(S)-HETE is a hydroxyeicosatetraenoic acid. Hydroxyeicosatetraenoic acids (HETEs) are formed by the 5-, 12- and 15-lipoxygenase (LO) pathways. 5- and 12-LO products are mainly proinflammatory in the skin whereas the main 15-LO product 15-HETE has antiinflammatory capacities. In vitro 15-HETE has been shown to inhibit LTB4 formation, 12-HETE formation and specifically inhibits the neutrophil che…	HMDB0002110; HMDB0002218; HMDB0003876; HMDB0011134; HMDB02110; HMDB02218; HMDB03876; HMDB11134	C04742; C04805	CHEBI:15558; CHEBI:28209
209	321.113	TRUE	0.984015	649151	-0.000746573	C12H22N2O6S	-H(-)	100	D-Pantothenoyl-L-cysteine	D-Pantothenoyl-L-cysteine is involved in the pantothenate and CoA biosynthesis pathway. D-Pantothenoyl-L-cysteine can be converted into (R)-4''-Phosphopantothenoyl-L-cysteine or Pantetheine by type I pantothenate kinase [EC:2.7.1.33] or [4.1.1.30], respectively.	HMDB0006834; HMDB06834	C04079	CHEBI:18416
210	322.045	TRUE	0.938589	21304.6	-0.000533088	C9H14N3O8P	-H(-)	100	CMP	Cytidine monophosphate, also known as 5''-cytidylic acid and abbreviated CMP, is a nucleotide. It is an ester of phosphoric acid with the nucleoside cytidine. CMP consists of the phosphate group, the pentose sugar ribose, and the nucleobase cytosine. Cytidine monophosphate (CMP) is derived from cytidine triphosphate (CTP) with subsequent loss of two phosphates. The synthesis of the pyrimidines CT…	HMDB0000095; HMDB00095	C00055	CHEBI:17361
211	323.029	TRUE	0.961022	79592.4	-0.000434788	C9H13N2O9P	-H(-)	100	UMP	5''-Uridylic acid. A uracil nucleotide containing one phosphate group esterified to the sugar moiety in the 2'', 3'' or 5'' position. Uridine 5''-monophosphate is a nucleotide that is found in RNA. It is an ester of phosphoric acid with the nucleoside uridine. UMP consists of the phosphate group, the pentose sugar ribose, and the nucleobase uracil. (Wikipedia).Pseudouridine (5-ribosyluracil) is a…	HMDB0000288; HMDB0001271; HMDB00288; HMDB01271	C00105; C01168	CHEBI:16695; CHEBI:18116
212	325.095	TRUE	0.964226	36964.6	-0.00178486	C15H18O8	-H(-)	28	cis-beta-D-Glucosyl-2-hydroxycinnamate	This compound belongs to the family of O-glycosyl Compounds. These are glycoside in which a sugar group is bonded through one carbon to another group via a O-glycosidic bond.	HMDB0060077; HMDB60077	C05839	CHEBI:62251
213	330.059	TRUE	0.922044	10823	0.00230568	C10H14N5O6P	-H(-)	12	dAMP	Adenosine is a nucleoside comprised of adenine attached to a ribose (ribofuranose) moiety via a -N9-glycosidic bond. Deoxyadenosine monophosphate is a derivative of the common nucleic acid ATP, or adenosine triphosphate, in which the -OH (hydroxyl) group on the 2'' carbon on the nucleotide''s pentose has been removed (hence the deoxy- part of the name). Additionally, the monophosphate of the name…	HMDB0000905; HMDB00905	C00360	CHEBI:17713
214	335.222	TRUE	0.929281	20314.2	0.000850278	C20H32O4	-H(-)	100	5(S)-Hydroperoxyeicosatetraenoic acid	5(S)-Hydroperoxyeicosatetraenoic acid is a lipid hydroperoxide precursor of leukotrienes. The first step of biosynthesis of leukotrienes is conversion of arachidonic acid into 5(S)-hydroperoxy-6,8,11,14-(E,Z,Z,Z)-eicosatetraenoic acid [5(S)-HpETE] by 5- lipoxygenases (5-LOX). Lipid hydroperoxides undergo homolytic decomposition into bifunctional electrophiles, which react with DNA bases to form D…	HMDB0001193; HMDB0004244; HMDB0006501; HMDB0011135; HMDB01193; HMDB04244; HMDB06501; HMDB11135	C05356; C05966	CHEBI:15628; CHEBI:15632; CHEBI:91268
215	337.055	TRUE	0.930027	37984.8	0.000359301	C9H15N4O8P	-H(-)	100	AICAR	AICAR also known as ZMP is an analog of AMP that is capable of stimulating AMP-dependent protein kinase activity(AMPK). AICAR is an intermediate in the generation of inosine monophosphate. AICAR is being clinically used to treat and protect against cardiac ischemic injury. AICAR can enter cardiac cells to inhibit adenosine kinase and adenosine deaminase. It enhances the rate of nucleotide re-synt…	HMDB0001517; HMDB01517	C04677	CHEBI:18406
216	338.989	TRUE	0.82361	21513.1	-0.000462805	C6H14O12P2	-H(-)	100	Hexose bisP	1D-Myo-inositol 1,4-bisphosphate is a substrate for Inositol polyphosphate 1-phosphatase, Phosphatidylinositol 4,5-bisphosphate 5-phosphatase A, Skeletal muscle and kidney enriched inositol phosphatase and Type I inositol-1,4,5-trisphosphate 5-phosphatase.D-Fructose 2,6-bisphosphate is a regulatory molecule controlling the activity of the enzyme Phosphofructokinase-1 or PFK1 (in mammals). PFK1, i…	HMDB0000968; HMDB0001047; HMDB0001058; HMDB0003973; HMDB0006235; HMDB0006872; HMDB0060444; HMDB00968; HMDB01047; HMDB01058; HMDB03973; HMDB06235; HMDB06872; HMDB60444	C00354; C00665; C01220; C03785; C04063	CHEBI:17816; CHEBI:28602; CHEBI:28858; CHEBI:40595; CHEBI:4250
217	339.093	TRUE	0.967868	52285.6	-9.7236e-05	C12H20O11	-H(-)	100	3''-Ketolactose	3-Ketolactose is a metabolite in galactose metabolism (KEGG).	HMDB0001030; HMDB01030	C05403
218	339.327	TRUE	0.975422	153085	0.000150761	C22H44O2	-H(-)	100	C22:0	Behenic acid, also docosanoic acid, is a normal carboxylic acid, a fatty acid with formula C21H43COOH. -- Wikipedia; It is an important constituent of the behen oil extracted from the seeds of the Ben-oil tree, and it is so named from the Persian month Bahman when the roots of this tree were harvested. -- Wikipedia.	HMDB0000944; HMDB00944	C08281	CHEBI:28941
219	341.11	TRUE	0.975497	1.65925e+07	-0.000978249	C12H22O11	-H(-)	100	Disaccharide	Melibiose is disaccharide consisting of one galactose and one glucose moiety in an alpha (1-6) glycosidic linkage. This sugar is produced and metabolized only by enteric and lactic acid bacteria and other microbes. It is not an endogenous metabolite but may be obtained from the consumption of partially fermented molasses, brown sugar or honey. Antibodies to melibiose will appear in individuals af…	HMDB0000048; HMDB0000163; HMDB0000186; HMDB0000258; HMDB0000975; HMDB0002923; HMDB00048; HMDB0005761; HMDB0005826; HMDB0006792; HMDB00163; HMDB00186; HMDB00258; HMDB0029880; HMDB0029902; HMDB00975; HMDB02923; HMDB05761; HMDB05826; HMDB06792; HMDB29880; HMDB29902	C00089; C00208; C00243; C00760; C01083; C01235; C05400	; CHEBI:16551; CHEBI:17505; CHEBI:17992; CHEBI:36219; CHEBI:47937; CHEBI:4808
220	343.065	TRUE	0.971559	54293.3	-0.00139178	C12H17N4O4PS	-H(-)	53	Thiamine monophosphate	Thiamine monophosphate is a thiamine derivative. It is a monophosphate ester of thiamine. Thiamine monophosphate (ThMP) is one of the five known natural thiamine phosphate derivatives. Thiamine (vitamin B1) is the transport form of the vitamin, while the phosphorylated derivatives are the active forms. There is no known physiological role of thiamine monophosphate.	HMDB0002666; HMDB02666	C01081	CHEBI:37574
221	346.056	TRUE	0.981938	176477	-0.000170413	C10H14N5O7P	-H(-)	100	AMP	Adenosine monophosphate, also known as 5''-adenylic acid and abbreviated AMP, is a nucleotide that is found in RNA. It is an ester of phosphoric acid with the nucleoside adenosine. AMP consists of the phosphate group, the pentose sugar ribose, and the nucleobase adenine. AMP can be produced during ATP synthesis by the enzyme adenylate kinase. AMP has recently been approved as a ''Bitter Blocker''…	HMDB0000045; HMDB0001044; HMDB00045; HMDB01044	C00020; C00362	CHEBI:16027; CHEBI:16192
222	347.039	TRUE	0.912997	53827.1	0.000807634	C10H13N4O8P	-H(-)	100	IMP	Inosinic acid is a purine nucleotide which has hypoxanthine as the base and one phosphate group esterified to the sugar moiety. Inosinic acid is a nucleotide present in muscle and other tissues. It is formed by the deamination of AMP and when hydrolysed produces inosine. Inosinic acid is the ribonucleotide of hypoxanthine and is the first compound formed during the synthesis of purine. (Wikipedia…	HMDB0000175; HMDB00175	C00130	CHEBI:17202
223	347.184	TRUE	0.923811	25319.6	0.00241791	C20H28O5	-H(-)	10	Gibberellin A53	Gibberellin A53 is found in apple. Gibberellin A53 is isolated from Vicia faba and spinach (Spinacia oleracea).	HMDB0036895; HMDB36895	C06094	CHEBI:27433
224	348.088	TRUE	0.917652	10953.6	-0.00130038	C12H19N3O7S	-H(-)	62	S-(Formylmethyl)glutathione	This compound belongs to the family of Peptides. These are compounds containing an amide derived from two or more amino carboxylic acid molecules (the same or different) by formation of a covalent bond from the carbonyl carbon of one to the nitrogen atom of another.	HMDB0060507; HMDB60507	C14871	CHEBI:34962
225	353.089	TRUE	0.933489	18753.3	-0.000903338	C16H18O9	-H(-)	100	Chlorogenic acid	Chlorogenic acid is an ester of caffeic acid and quinic acid. Chlorogenic acid is the major polyphenolic compound in coffee, isolated from the leaves and fruits of dicotyledonous plants. This compound, long known as an antioxidant, also slows the release of glucose into the bloodstream after a meal. Coffee is a complex mixture of chemicals that provides significant amounts of chlorogenic acid. Th…	HMDB0003164; HMDB03164	C00852	CHEBI:16112
226	361.166	TRUE	0.9469	49071.2	-0.00032111	C20H26O6	-H(-)	100	Secoisolariciresinol	Secoisolariciresinol is a lignan, a type of phenylpropanoids.Gibberellin A19 is found in apple. Gibberellin A19 is a constituent of moso bamboo shoots (Phyllostachys edulis).Gibberellin A124 is found in fruits. Gibberellin A124 is a constituent of strawberry (Fragaria x ananassa).	HMDB0013692; HMDB0036896; HMDB0037103; HMDB13692; HMDB36896; HMDB37103	C02034; C11861; C18167	CHEBI:28731; CHEBI:32906; CHEBI:65004
227	362.05	TRUE	0.923986	28373.6	0.000285904	C10H14N5O8P	-H(-)	100	GMP	Guanosine 5''-monophosphate. A guanine nucleotide containing one phosphate group esterified to the sugar moiety and found widely in nature.Cyclic pyranopterin monophosphate is part of the Cofactor biosynthesis, Folate biosynthesis, and Sulfur relay system pathways. It is a substrate for: Molybdopterin synthase catalytic subunit.	HMDB0001397; HMDB0059639; HMDB01397; HMDB59639	C00144; C18239	CHEBI:17345; CHEBI:60210
228	363.033	TRUE	0.897176	13579.2	0.00163829	C10H13N4O9P	-H(-)	36	Xanthylic acid	Xanthylic acid is an important metabolic intermediate in the Purine Metabolism, and is a product or substrate of the enzymes Inosine monophosphate dehydrogenase (EC 1.1.1.205), Hypoxanthine phosphoribosyltransferase (EC 2.4.2.8), Xanthine phosphoribosyltransferase (EC 2.4.2.22), 5''-Ribonucleotide phosphohydrolase (EC 3.1.3.5), Ap4A hydrolase (EC 3.6.1.17), Nucleoside-triphosphate diphosphatase (…	HMDB0001554; HMDB01554	C00655	CHEBI:15652
229	365.051	TRUE	0.945638	46419.6	-0.000345384	C10H15N4O9P	-H(-)	100	Phosphoribosyl formamidocarboxamide	This compound is an intermediate in purine metabolism, where it is the byproduct of phosphoribosylaminoimidazolecarboxamide formyltransferase (EC 2.1.2.3) and IMP cyclohydrolase (EC 3.5.4.10). It is also a byproduct of Ligases (EC 6.3.4.-).	HMDB0001439; HMDB01439	C04734	CHEBI:18381
230	379.01	TRUE	0.908767	9714.1	0.00225428	C10H13N4O8PS	-H(-)	13	6-Thioxanthine 5''-monophosphate	6-Thioxanthine 5''-monophosphate is a metabolite of mercaptopurine. Mercaptopurine (also called 6-mercaptopurine, 6-MP or its brand name Purinethol) is an immunosuppressive drug. It is a thiopurine. (Wikipedia)	HMDB0060418; HMDB60418	C16618
231	380.157	TRUE	0.966266	36929.8	0.000722821	C16H23N5O6	-H(-)	100	Cis-zeatin-O-glucoside	Cis-zeatin-O-glucoside is an intermediate in Zeatin biosynthesis. It is generated from cis-zeatin via the enzyme cis-zeatin O-beta-D-glucosyltransferase (EC 2.4.1.215).	HMDB0012203; HMDB12203	C15546	CHEBI:29043
232	395.331	TRUE	0.947868	12336.8	0.000923187	C28H44O	-H(-)	100	5-Dehydroepisterol	5-Dehydroepisterol is an intermediate in the biosynthesis of steroids (KEGG ID C15780), and is converted from Episterol via the enzyme lathosterol oxidase [EC:1.14.21.6]. It is then converted to 24-Methylenecholesterol via the enzyme 7-dehydrocholesterol reductase [EC:1.3.1.21].This compound belongs to the family of Ergosterols and Derivatives. These are steroids containing ergosta-5,7,22-trien-3…	HMDB0006848; HMDB0060404; HMDB06848; HMDB60404	C15778; C15780	CHEBI:52972; CHEBI:80095
233	402.997	TRUE	0.912177	15036.6	-0.0022219	C9H14N2O12P2	-H(-)	14	UDP	Uridine 5''-diphosphate is a uracil nucleotide containing a pyrophosphate group esterified to C5 of the sugar moiety. UDP is an important extracellular pyrimidine signaling molecule that mediates diverse biological effects via P1 and P2 purinergic receptors, such as the uptake of thymidine and proliferation of gliomas. (PMID: 14558596). UDP induces intracellular Ca(2+) responses and oscillations …	HMDB0000295; HMDB00295	C00015	CHEBI:17659
234	409.311	TRUE	0.927274	3630.93	0.000689668	C28H42O2	-H(-)	100	Gamma-Tocotrienol	gamma-tocotrienol targets cancer cells by inhibiting Id1, a key cancer-promoting protein. Gamma-tocotrienol was shown to trigger cell apoptosis and well as anti-proliferation of cancer cells. This mechanism was also observed in separate prostate cancer and melanoma cell line studies.epsilon-Tocopherol is found in american cranberry. epsilon-Tocopherol is isolated from wheat bran oi	HMDB0012958; HMDB0030554; HMDB12958; HMDB30554	C14154; C14155	CHEBI:33277; CHEBI:351876
235	409.347	TRUE	0.935306	21711.7	0.000431583	C29H46O	-H(-)	100	4,4-Dimethylcholesta-8,14,24-trienol	4,4-Dimethylcholesta-8,14,24-trienol is a product of the enzyme delta14-sterol reductase [EC 1.3.1.70] (KEGG). It is involved in the biosynthesis of steroids and is involved in the conversion of lanosterol to zymosterol. In particular, lanosterol 14-alpha-demethylase, catalyzes the C-14 demethylation of lanosterol to form 4,4-Dimethylcholesta-8,14,24-trienol in the ergosterol biosynthesis pathway…	HMDB0001023; HMDB0006844; HMDB0006852; HMDB0006924; HMDB0006928; HMDB0011607; HMDB01023; HMDB06844; HMDB06852; HMDB06924; HMDB06928; HMDB11607	C11455; C11508; C15783	CHEBI:17813; CHEBI:30109; CHEBI:80097
236	415.104	TRUE	0.983737	3.51715e+06	-0.000731756	C21H20O9	-H(-)	100	Daidzin	Daidzin is found in miso. Daidzin is isolated from soya bean (Glycine max) and soya bean meal, kudzu root (Pueraria lobata), alfalfa (Medicago sativa) and other Leguminosae.Daidzin is a cancer preventive and an alcohol dependency treatment (antidipsotropic) in animal models. Daidzin is a natural organic compound in the class of phytochemicals known as isoflavones. Daidzin can be found in Japanese…	HMDB0033991; HMDB33991	C10216	CHEBI:42202
237	421.076	TRUE	0.949754	89258.6	-0.000298206	C12H23O14P	-H(-)	100	Trehalose 6-phosphate	Trehalose 6-phosphate is a substrate for Hexokinase (type I) and Tryptase beta-1.	HMDB0001124; HMDB01124	C00689	CHEBI:18283
238	423.326	TRUE	0.934195	16246.9	0.000532516	C29H44O2	-H(-)	100	Alpha-Tocotrienol	Alpha-Tocotrienol is found in the blood plasma and all lipoprotein subfractions. Compared to tocopherols, alpha-tocotrienols are poorly studied. Its presence in the blood plasma at nanomolar concentrations is thought to help to prevent stroke-related neurodegeneration. (PMID: 16771695 ). alpha-tocotrienol has been found to have vitamin E activity.	HMDB0006327; HMDB06327	C14153	CHEBI:33270
239	424.037	TRUE	0.891379	7670.98	0.000615861	C12H19N4O7P2S	-H(-)	100	Thiamine pyrophosphate	Thiamine pyrophosphate is the active form of thiamine, and it serves as a cofactor for several enzymes involved primarily in carbohydrate catabolism. The enzymes are important in the biosynthesis of a number of cell constituents, including neurotransmitters, and for the production of reducing equivalents used in oxidant stress defenses and in biosyntheses and for synthesis of pentoses used as nuc…	HMDB0001372; HMDB01372	C00068	CHEBI:9532
240	425.139	TRUE	0.9526	19416.5	0.00208795	C15H26N2O12	-H(-)	17	Chitobiose	Chitobiose is a dimer of beta-1,4-linked glucosamine units. There is ambiguity as to which structure the name refers, owing to the method by which it was first isolated.	HMDB0003556; HMDB03556	C01674
241	426.022	TRUE	0.815995	34126.7	0.000515479	C10H15N5O10P2	-H(-)	100	ADP	Adenosine 3'', 5''-diphosphate or PAP is a nucleotide that is closely related to ADP. It has two phosphate groups attached to the 5'' and 3'' positions of the pentose sugar ribose (instead of pyrophosphoric acid at the 5'' position, as found in ADP), and the nucleobase adenine. PAP is converted to PAPS by Sulfotransferase and then back to PAP after the sulfotransferase reaction. Sulfotransferase …	HMDB0000061; HMDB0000960; HMDB0001341; HMDB0001468; HMDB00061; HMDB00960; HMDB01341; HMDB01468	C00008; C00054; C00361	CHEBI:16761; CHEBI:17985; CHEBI:28862
242	427.357	TRUE	0.917058	8333.83	0.000906664	C29H48O2	-H(-)	100	Cholesteryl acetate	Cholesteryl acetate is a normal human cholesteryl ester present in diverse fluids and organs. Cholesteryl acetate is also present in foods. Food oxidation affects the quality and safety of the human diet by generating compounds with biological activities that can adversely affect health. In particular the susceptibility of cholesterol to oxidation is well known; certain products of cholesterol ox…	HMDB0003822; HMDB03822	C02530
243	429.373	TRUE	0.924838	5223.1	0.00044047	C29H50O2	-H(-)	100	alpha-Tocopherol	alpha-Tocopherol is traditionally recognized as the most active form of vitamin E in humans and is a powerful biological antioxidant. The measurement of "vitamin E" activity in international units (IU) was based on fertility enhancement by the prevention of spontaneous abortions in pregnant rats relative to alpha-Tocopherol. Natural vitamin E exists in eight different forms or isomers: four tocop…	HMDB0001893; HMDB01893	C02477	CHEBI:18145
244	431.099	TRUE	0.986443	1.30556e+06	-0.000495722	C21H20O10	-H(-)	91	Genistin	Genistin is found in fruits. Genistin is present in soy foods. Potential nutriceutical. It is isolated from Prunus avium (wild cherry) Genistin is one of several known isoflavones. Genistin is found in a number of plants and herbs like soy	HMDB0033988; HMDB33988	C09126	CHEBI:27514
245	435.129	TRUE	0.989714	562886	0.000325624	C21H24O10	-H(-)	58	Phlorizin	Phlorizin is found in apple. Phlorizin is isolated from apple leaves and bark.Phlorizin is a toxic glycoside made by some plants. It belongs to the group of flavonoids. It is a competitive inhibitor of renal glucose transport.	HMDB0036634; HMDB36634	C01604	CHEBI:8113
246	441.373	TRUE	0.920793	23631	0.000335224	C30H50O2	-H(-)	100	Obtusifoliol	Obtusifoliol is an intermediate in the biosynthesis of cholesterol, in a reaction catalyzed by the enzyme CYP51A1 (EC 1.14.13.70, sterol 14-demethylase). (PMID: 9559662). CYP51A1 is a housekeeping enzyme essential for viability of mammals, essential step in cholesterol biosynthesis; sterol 14-demethylation occurs in all organism exhibiting de novo sterol biosynthesis, and CYP51A1 has been conserv…	HMDB0001242; HMDB0006843; HMDB01242; HMDB06843	C01943
247	442.017	TRUE	0.834205	6522.9	3.49309e-05	C10H15N5O11P2	-H(-)	100	GDP	Guanosine 5''-(trihydrogen diphosphate). A guanine nucleotide containing two phosphate groups esterified to the sugar moiety. It is an ester of pyrophosphoric acid with the nucleoside guanosine. GDP consists of the pyrophosphate group, the pentose sugar ribose, and the nucleobase guanine. GDP is the product of GTP dephosphorylation by GTPases, e.g. the G-proteins that are involved in signal trans…	HMDB0001201; HMDB01201	C00035	CHEBI:17552
248	447.093	TRUE	0.978868	224268	0.000204731	C21H20O11	-H(-)	69	Astragalin	Astragalin is found in alcoholic beverages. Astragalin is present in red wine. It is isolated from many plant species.Astragalin is a 3-O-glucoside of kaempferol. Astragalin is a chemical compound. It can be isolated from Phytolacca americana (the American pokeweed).	HMDB0037429; HMDB37429	C12249	CHEBI:30200
249	462.066	TRUE	0.940045	49404.2	0.00119325	C14H18N5O11P	-H(-)	73	Adenylsuccinic acid	Adenylsuccinic acid is a substrate of the enzyme adenylosuccinase [EC 4.3.2.2] in purine metabolism pathway. The accumulation of adenylsuccinic acid in body fluids occurs due to a deficiency of adenylosuccinase. (KEGG; PMID 8412002).N(6)-(1,2-dicarboxyethyl)amp is part of the Purine metabolism, and Alanine, aspartate and glutamate metabolism pathways. It is a substrate for: Adenylosuccinate lyase.	HMDB0000536; HMDB0001332; HMDB0011633; HMDB00536; HMDB0059653; HMDB01332; HMDB11633; HMDB59653	C03794	; CHEBI:15919
250	463.086	TRUE	0.974189	24706.3	0.00196221	C21H20O12	-H(-)	21	Isoquercitrin	Isoquercitrin is found in alcoholic beverages. Isoquercitrin occurs widely in plants. Isoquercitrin is present in red wine.Isoquercitin can be isolated from mangoes and from Rheum nobile, the Noble rhubarb or Sikkim rhubarb, a giant herbaceous plant native to the Himalaya. Quercetin glycosides are also present in tea. (Wikipedia	HMDB0037362; HMDB37362	C05623	CHEBI:68352
251	472.156	TRUE	0.902637	30736.7	0.00243061	C20H23N7O7	-H(-)	10	10-Formyl-THF	10-Formyltetrahydrofolate (10-CHO-THF) is form of tetrahydrofolate that acts as a donor of formyl groups in anabolism. In particular, 10-CHO-THF is used as a substrate in a number of formyltransferase reactions. It plays an important role in purine biosynthesis, where 10-CHO-THF is a substrate for phosphoribosylaminoimidazolecarboxamide formyltransferase, as well as in the formylation of the meth…	HMDB0000972; HMDB0001562; HMDB0006206; HMDB00972; HMDB01562; HMDB06206	C00234; C03479	CHEBI:15637; CHEBI:209153
252	480.309	TRUE	0.949475	17657.9	0.000362851	C23H48NO7P	-H(-)	100	LysoPC(15:0)	LysoPC(15:0) is a lysophospholipid (LyP). It is a monoglycerophospholipid in which a phosphorylcholine moiety occupies a glycerol substitution site. Lysophosphatidylcholines can have different combinations of fatty acids of varying lengths and saturation attached at the C-1 (sn-1) position. Fatty acids containing 16, 18 and 20 carbons are the most common. LysoPC(15:0), in particular, consists of …	HMDB0010381; HMDB10381	C04230	CHEBI:580912
253	481.978	TRUE	0.87912	6736	-0.000607318	C9H16N3O14P3	-H(-)	100	CTP	Cytidine 5''-(tetrahydrogen triphosphate) or CTP is a cytosine nucleotide containing three phosphate groups esterified to a ribose moiety at the 5'' position. CTP is integral to the synthesis or mRNA, rRNA and tRNA through RNA polymerases. Cytidine triphosphate (CTP) is also critical to the synthesis of phosphatidylcholine via the enzyme CTP: phosphocholine cytidyltransferase. This reaction is th…	HMDB0000082; HMDB00082	C00063	CHEBI:17677
254	482.96	TRUE	0.877993	7959.37	0.000802151	C9H15N2O15P3	-H(-)	100	UTP	Uridine 5''-(tetrahydrogen triphosphate). A uracil nucleotide containing three phosphate groups esterified to the sugar moiety. Uridine triphosphate has the role of a source of energy or an activator of substrates in metabolic reactions, like that of adenosine triphosphate, but more specific. When Uridine triphosphate activates a substrate, UDP-substrate is usually formed and inorganic phosphate …	HMDB0000285; HMDB00285	C00075	CHEBI:15713
255	493.987	TRUE	0.856303	5766.37	0.0013771	C9H16N5O13P3	-H(-)	55	Dihydroneopterin triphosphate	The biosynthesis of tetrahydrobiopterin (BH4) from dihydroneopterin triphosphate (NH2P3) was studied in human liver extract. The phosphate-eliminating enzyme (PEE) was purified approximately 750-fold. The conversion of NH2P3 to BH4 was catalyzed by this enzyme in the presence of partially purified sepiapterin reductase, Mg2+ and NADPH. The PEE is heat stable when heated at 80 degrees C for 5 min.…	HMDB0000980; HMDB0001144; HMDB0012181; HMDB00980; HMDB01144; HMDB12181	C04895	CHEBI:18372
256	503.162	TRUE	0.96017	219759	-0.00023909	C18H32O16	-H(-)	100	Trisaccharide	Trisaccharide. A trisaccharide occurring in Australian manna (from Eucalyptus spp, Myrtaceae) and in cottonseed meal. -- Pubchem; Raffinose is a complex carbohydrate, a trisaccharide composed of galactose, fructose, and glucose. It can be found in beans, cabbage, brussels sprouts, broccoli, asparagus, other vegetables, and whole grains. Raffinose is hydrolysed to D-galactose and sucrose by D-gala…	HMDB0003213; HMDB0006857; HMDB0034072; HMDB0060468; HMDB03213; HMDB06857; HMDB34072; HMDB60468	C00492; C00721; C05404	; CHEBI:397485
257	505.988	TRUE	0.594183	12083.5	9.40219e-05	C10H16N5O13P3	-H(-)	100	ATP	Adenosine triphosphate (ATP) is a nucleotide consisting of a purine base (adenine) attached to the first carbon atom of ribose (a pentose sugar). Three phosphate groups are esterified at the fifth carbon atom of the ribose. ATP is incorporated into nucleic acids by polymerases in the processes of DNA replication and transcription. ATP contributes to cellular energy charge and participates in over…	HMDB0000538; HMDB0001440; HMDB00538; HMDB01440	C00002; C00286	CHEBI:15422; CHEBI:16497
258	508.34	TRUE	0.927888	4867	0.00130825	C25H52NO7P	-H(-)	61	LysoPC(17:0)	LysoPC(17:0) is a lysophospholipid (LyP). It is a monoglycerophospholipid in which a phosphorylcholine moiety occupies a glycerol substitution site. Lysophosphatidylcholines can have different combinations of fatty acids of varying lengths and saturation attached at the C-1 (sn-1) position. Fatty acids containing 16, 18 and 20 carbons are the most common. LysoPC(17:0), in particular, consists of …	HMDB0012108; HMDB12108	C04230	CHEBI:74340
259	511.999	TRUE	0.934501	4130.3	-0.000463638	C9H18N5O14P3	-H(-)	100	2,5-Diaminopyrimidine nucleoside triphosphate	2,5-Diaminopyrimidine nucleoside triphosphate is involved in folate biosynthesis. 2,5-Diaminopyrimidine nucleoside triphosphate is created from 2,5-Diaminopyrimidine nucleoside triphosphate by GTP cyclohydrolase I [EC:3.5.4.16].2,5-Diamino-6-(5''-triphosphoryl-3'',4''-trihydroxy-2''-oxopentyl)-amino-4-oxopyrimidine is involved in folate biosynthesis. 2,5-Diamino-6-(5''-triphosphoryl-3'',4''-trihy…	HMDB0006821; HMDB0006823; HMDB06821; HMDB06823	C05923; C06148	; CHEBI:929
260	535.036	TRUE	0.970787	25476.5	0.00161169	C14H22N2O16P2	-H(-)	37	UDP-pentose	Uridine diphosphate xylose is important intermediate in the Nucleotide sugars metabolism and chondroitin sulfate biosynthesis (KEGG). The decarboxylation product of UDPglucuronic acid, which is used for formation of the xylosides of seryl hydroxyl groups in mucoprotein synthesis.D-apiose is a plant-specific branched-chain monosaccharide found in rhamnogalacturonan II (RG-II), apiogalacturonan, an…	HMDB0001018; HMDB0012301; HMDB0012303; HMDB01018; HMDB12301; HMDB12303	C00190; C00935; C01623	CHEBI:15933; CHEBI:16082; CHEBI:61455
261	545.059	TRUE	0.922558	10867.3	-0.00140177	C16H24N2O15P2	-H(-)	52	4,6-Dideoxy-4-oxo-dTDP-D-glucose	4,6-Dideoxy-4-oxo-dTDP-D-glucose is a product of the enzyme TDP-glucose 4,6-dehydratase [EC:4.2.1.46] in the Nucleotide sugars metabolism (KEGG).This compound belongs to the family of Pyrimidine Nucleotide Sugars. These are pyrimidine nucleotides bound to a saccharide derivative through the terminal phosphate group.	HMDB0001399; HMDB0060081; HMDB01399; HMDB60081	C11907	CHEBI:16128; CHEBI:16620
262	558.064	TRUE	0.936097	7074.59	0.000314076	C15H23N5O14P2	-H(-)	100	ADP-ribose	Adenosine diphosphate ribose is a molecule formed into poly(ADP-ribose) or PAR chains by the enzyme poly ADP ribose polymerase or PARP. PARP is found in every cell nucleus. Its main role is to detect and signal single-strand DNA breaks (SSB) to the enzymatic machinery involved in the SSB repair. PARP activation is an immediate cellular response to metabolic, chemical, or radiation-induced DNA SSB…	HMDB0001178; HMDB01178	C00301	CHEBI:16960
263	565.048	TRUE	0.90999	96704	0.000192278	C15H24N2O17P2	-H(-)	100	UDP-hexose	Uridine diphosphate glucose is a key intermediate in carbohydrate metabolism. Serves as a precursor of glycogen, can be metabolized into UDPgalactose and UDPglucuronic acid which can then be incorporated into polysaccharides as galactose and glucuronic acid. Also serves as a precursor of sucrose lipopolysaccharides, and glycosphingolipids.Uridine diphosphategalactose (UDPgal) is a nucleoside diph…	HMDB0000286; HMDB0000302; HMDB00286; HMDB00302; HMDB0060079; HMDB60079	C00029; C00052	; CHEBI:67119
264	572.134	TRUE	0.938006	10278.4	-0.000980749	C20H28N7O9PS	-H(-)	100	Biotinyl-5''-AMP	5''-biotinyl-AMP (B-AMP) is the active form of biotin in mammals. In human cells, biotin is essential to maintain metabolic homeostasis and as regulator of gene expression. The vitamin biotin plays an essential role in gluconeogenesis, fatty acid synthesis, and carbohydrate metabolism because of its role as cofactor of five carboxylases; pyruvate carboxylase (PC), propionyl-CoA carboxylase (PCC),…	HMDB0004220; HMDB0006520; HMDB04220; HMDB06520	C05921
265	578.889	TRUE	0.680365	3988.72	-0.000855218	C6H17O21P5	-H(-)	100	Inositol 1,3,4,5,6-pentakisphosphate	myo-Inositol 1,3,4,5,6-pentakisphosphate (Ins(1,3,4,5,6)P(5)), an inositol polyphosphate of emerging significance in cellular signalling, and its C-2 epimer scyllo-inositol pentakisphosphate (scyllo-InsP(5)) were synthesised from the same myo-inositol-based precursor. (PMID: 16755629). InsP6, Ins(1,3,4,5,6)P5 and their close metabolic relatives, which are amongst the more abundant intracellular i…	HMDB0003529; HMDB0006232; HMDB03529; HMDB06232	C01284	CHEBI:16322
266	604.072	TRUE	0.914621	7845.22	-0.00188519	C16H25N5O16P2	-H(-)	24	GDP-hexose	GDP-mannose is a nucleoside diphosphate sugar that is important in the production of fucosylated oligosaccharides. In particular, GDP-mannose is converted to GDP-fucose, which is the fucose donor in the construction of all mammalian fucosylated glycans. GDP-mannose is transformed to GDP-fucose via three enzymatic reactions carried out by two proteins, GDP-mannose 4,6-dehydratase (GMD) and a secon…	HMDB0001163; HMDB01163	C00096	CHEBI:15820
267	606.075	TRUE	0.93272	22077.9	-0.000475014	C17H27N3O17P2	-H(-)	100	UDP-acetyl-hexosamine	Uridine diphosphate-N-acetylglucosamine (uridine 5''-diphosphate-GlcNAc, or UDP-Glc-NAc) is an acetylated aminosugar nucleotide. UDP-GlcNAc is the donor substrate for modification of nucleocytoplasmic proteins at serine and threonine residues with N-acetylglucosamine (O-GlcNAc). Nutrient sensing in mammals is done through the hexosamine biosynthetic pathway (HSP), which produces uridine 5''-dipho…	HMDB0000290; HMDB0000304; HMDB00290; HMDB00304	C00043; C00203	; CHEBI:16264
267	606.075	TRUE	0.93272	22077.9	0.000123423	C16H25N5O16P2	-H(-) [+2]	33	GDP-hexose	GDP-mannose is a nucleoside diphosphate sugar that is important in the production of fucosylated oligosaccharides. In particular, GDP-mannose is converted to GDP-fucose, which is the fucose donor in the construction of all mammalian fucosylated glycans. GDP-mannose is transformed to GDP-fucose via three enzymatic reactions carried out by two proteins, GDP-mannose 4,6-dehydratase (GMD) and a secon…	HMDB0001163; HMDB01163	C00096	CHEBI:15820
268	609.146	TRUE	0.986189	101901	-9.16431e-05	C27H30O16	-H(-)	100	Rutin	Rutin is a flavonoid known to have a variety of biological activities including antiallergic, anti-inflammatory, antiproliferative, and anticarcinogenic properties. A large number of flavonoids, mostly O-glycosides, are polyphenolic compounds of natural origin that are present in most fruits and vegetables. The average intake of the compounds by humans on a normal diet is more than 1 g per day. A…	HMDB0003249; HMDB03249	C05625	CHEBI:28527
269	647.463	TRUE	0.924409	6957.94	0.00235092	C35H69O8P	-H(-)	11	PA(16:0/16:0)	PA(16:0/16:0) is a phosphatidic acid. It is a glycerophospholipid in which a phosphate moiety occupies a glycerol substitution site. As is the case with diacylglycerols, phosphatidic acids can have many different combinations of fatty acids of varying lengths and saturation attached at the C-1 and C-2 positions. Fatty acids containing 16, 18 and 20 carbons are the most common. PA(16:0/16:0), in p…	HMDB0000674; HMDB0007857; HMDB00674; HMDB07857	C00416	CHEBI:73246
270	658.854	TRUE	0.568853	4320.68	0.000199195	C6H18O24P6	-H(-)	100	Myo-inositol hexakisphosphate	Myo-Inositol hexakisphosphate is an intermediate in inositol phosphate metabolism. It can be generated from D-myo-Inositol 1,3,4,5,6-pentakisphosphate via the enzyme inositol-pentakisphosphate 2-kinase (EC:2.7.1.158). Myo-Inositol hexakisphosphate is also known as phytic acid. It can be used clinically as a complexing agent for removal of traces of heavy metal ions. It acts also as a hypocalcemic…	HMDB0003502; HMDB0060271; HMDB03502; HMDB60271	C01204	CHEBI:17401
271	663.11	TRUE	0.93478	14730.1	-0.000513427	C21H28N7O14P2	-H(-)	100	NAD (ox)	NAD (or Nicotinamide adenine dinucleotide) is used extensively in glycolysis and the citric acid cycle of cellular respiration. The reducing potential stored in NADH can be converted to ATP through the electron transport chain or used for anabolic metabolism. ATP "energy" is necessary for an organism to live. Green plants obtain ATP through photosynthesis, while other organisms obtain it by cellu…	HMDB0000902; HMDB00902	C00003	CHEBI:15846
272	665.214	TRUE	0.930105	42469.7	0.0010475	C24H42O21	-H(-)	93	Stachyose	Stachyose is a tetrasaccharide consisting of two D-galactose units, one D-glucose unit, and one D-fructose unit sequentially linked. Stachyose is a normal human metabolite present in human milk and is naturally found in many vegetables (e.g. green beans, soybeans and other beans) and plants. The glycosylation of serum transferrin from galactosemic patients with a deficiency of galactose-1-phospha…	HMDB0003553; HMDB03553	C01613	CHEBI:17164
273	671.466	TRUE	0.989039	532725	-1.15597e-07	C37H69O8P	-H(-)	41	PA(16:0/18:2(9Z,12Z))	PA(16:0/18:2(9Z,12Z)) is a phosphatidic acid. It is a glycerophospholipid in which a phosphate moiety occupies a glycerol substitution site. As is the case with diacylglycerols, phosphatidic acids can have many different combinations of fatty acids of varying lengths and saturation attached at the C-1 and C-2 positions. Fatty acids containing 16, 18 and 20 carbons are the most common. PA(16:0/18:…	HMDB0007860; HMDB07860	C00416	CHEBI:73259
274	673.482	TRUE	0.973619	365240	-0.000224222	C37H71O8P	-H(-)	93	PA(16:0/18:1(11Z))	PA(16:0/18:1(11Z)) is a phosphatidic acid. It is a glycerophospholipid in which a phosphate moiety occupies a glycerol substitution site. As is the case with diacylglycerols, phosphatidic acids can have many different combinations of fatty acids of varying lengths and saturation attached at the C-1 and C-2 positions. Fatty acids containing 16, 18 and 20 carbons are the most common. PA(16:0/18:1(1…	HMDB0007858; HMDB0007859; HMDB07858; HMDB07859	C00416	CHEBI:64844; CHEBI:89530
275	698.514	TRUE	0.975834	22670.1	-0.00142236	C39H74NO7P	-H(-)	51	PE(16:1(9Z)/P-18:1(11Z))	PE(16:1(9Z)/P-18:1(11Z)) is a phosphatidylethanolamine (PE or GPEtn). It is a glycerophospholipid in which a phosphorylethanolamine moiety occupies a glycerol substitution site. As is the case with diacylglycerols, glycerophosphoethanolamines can have many different combinations of fatty acids of varying lengths and saturation attached at the C-1 and C-2 positions. Fatty acids containing 16, 18 a…	HMDB0008984; HMDB0008985; HMDB08984; HMDB08985	C00350
276	699.497	TRUE	0.974728	300747	3.68252e-05	C39H73O8P	-H(-)	100	PA(18:0/18:2(9Z,12Z))	PA(18:0/18:2(9Z,12Z)) is a phosphatidic acid. It is a glycerophospholipid in which a phosphate moiety occupies a glycerol substitution site. As is the case with diacylglycerols, phosphatidic acids can have many different combinations of fatty acids of varying lengths and saturation attached at the C-1 and C-2 positions. Fatty acids containing 16, 18 and 20 carbons are the most common. PA(18:0/18:…	HMDB0007861; HMDB0007862; HMDB07861; HMDB07862	C00416	CHEBI:77248; CHEBI:89528
277	736.492	TRUE	0.98461	79498.6	6.86042e-05	C41H72NO8P	-H(-)	100	PE(14:0/22:5(4Z,7Z,10Z,13Z,16Z))	PE(14:0/22:5(4Z,7Z,10Z,13Z,16Z)) is a phosphatidylethanolamine (PE or GPEtn). It is a glycerophospholipid in which a phosphorylethanolamine moiety occupies a glycerol substitution site. As is the case with diacylglycerols, glycerophosphoethanolamines can have many different combinations of fatty acids of varying lengths and saturation attached at the C-1 and C-2 positions. Fatty acids containing …	HMDB0008845; HMDB0008846; HMDB0008971; HMDB08845; HMDB08846; HMDB08971	C00350
278	738.507	TRUE	0.984491	140813	0.000468217	C41H74NO8P	-H(-)	100	PC(18:4(6Z,9Z,12Z,15Z)/15:0)	PC(18:4(6Z,9Z,12Z,15Z)/15:0) is a phosphatidylcholine (PC or GPCho). It is a glycerophospholipid in which a phosphorylcholine moiety occupies a glycerol substitution site. As is the case with diacylglycerols, glycerophosphocholines can have many different combinations of fatty acids of varying lengths and saturation attached at the C-1 and C-2 positions. Fatty acids containing 16, 18 and 20 carbo…	HMDB0008231; HMDB0008844; HMDB08231; HMDB08844	C00157; C00350
279	740.523	TRUE	0.969269	61481.3	0.000709721	C41H76NO8P	-H(-)	58	PE(18:3(9Z,12Z,15Z)/18:0)	PE(18:3(9Z,12Z,15Z)/18:0) is a phosphatidylethanolamine (PE or GPEtn). It is a glycerophospholipid in which a phosphorylethanolamine moiety occupies a glycerol substitution site. As is the case with diacylglycerols, glycerophosphoethanolamines can have many different combinations of fatty acids of varying lengths and saturation attached at the C-1 and C-2 positions. Fatty acids containing 16, 18 …	HMDB0009156; HMDB09156	C00350
280	742.54	TRUE	0.960392	119711	-0.000754762	C41H78NO8P	-H(-)	100	PC(15:0/18:2(9Z,12Z))	PC(15:0/18:2(9Z,12Z)) is a phosphatidylcholine (PC or GPCho). It is a glycerophospholipid in which a phosphorylcholine moiety occupies a glycerol substitution site. As is the case with diacylglycerols, glycerophosphocholines can have many different combinations of fatty acids of varying lengths and saturation attached at the C-1 and C-2 positions. Fatty acids containing 16, 18 and 20 carbons are …	HMDB0007940; HMDB0008843; HMDB07940; HMDB08843	C00157; C00350
281	764.523	TRUE	0.932284	24469.4	0.000710265	C43H76NO8P	-H(-)	100	PE(16:1(9Z)/22:4(7Z,10Z,13Z,16Z))	PE(16:1(9Z)/22:4(7Z,10Z,13Z,16Z)) is a phosphatidylethanolamine (PE or GPEtn). It is a glycerophospholipid in which a phosphorylethanolamine moiety occupies a glycerol substitution site. As is the case with diacylglycerols, glycerophosphoethanolamines can have many different combinations of fatty acids of varying lengths and saturation attached at the C-1 and C-2 positions. Fatty acids containing…	HMDB0008976; HMDB08976	C00350
282	766.109	TRUE	0.923715	7593.24	-0.000982815	C21H36N7O16P3S	-H(-)	100	Coenzyme A	Coenzyme A (CoA, CoASH, or HSCoA) is a coenzyme notable for its role in the synthesis and oxidization of fatty acids and the oxidation of pyruvate in the citric acid cycle. It is adapted from beta-mercaptoethylamine, panthothenate, and adenosine triphosphate. It is also a parent compound for other transformation products, including but not limited to, phenylglyoxylyl-CoA, tetracosanoyl-CoA, and 6…	HMDB0001423; HMDB0062184; HMDB01423; HMDB62184	C00010	CHEBI:15346
283	784.586	TRUE	0.931668	8235.58	0.000434842	C44H84NO8P	-H(-)	100	PC(18:1(9Z)/18:1(9Z))	PC(18:1(9Z)/18:1(9Z)) is a phosphatidylcholine (PC or GPCho). It is a glycerophospholipid in which a phosphorylcholine moiety occupies a glycerol substitution site. As is the case with diacylglycerols, glycerophosphocholines can have many different combinations of fatty acids of varying lengths and saturation attached at the C-1 and C-2 positions. Fatty acids containing 16, 18 and 20 carbons are …	HMDB0000593; HMDB0008070; HMDB0008071; HMDB0008104; HMDB00593; HMDB08070; HMDB08071; HMDB08104	C00157	; CHEBI:86114; CHEBI:89688
284	838.127	TRUE	0.879695	6063.18	0.00246019	C24H40N7O18P3S	-H(-)	10	3-Hydroxypropionyl-CoA	3-Hydroxypropionyl-CoA is an intermediate in b-Alanine (beta-alanine) metabolism. It can be produced from 3-hydroxypropanoic acid via the enzyme 3-hydroxyisobutyryl-Coenzyme A hydrolase (EC:3.1.2.4) or it can be generated from acrylyl CoA via the enzyme enoyl-CoA hydratase (EC:4.2.1.17). Acrylyl CoA is derived from propionyl CoA.	HMDB0002125; HMDB0006807; HMDB02125; HMDB06807	C05668	CHEBI:27762
285	853.277	TRUE	0.93415	10900.8	0.00113216	C40H46N4O17	-H(-)	81	Hydroxymethylbilane	Hydroxymethylbilane is a molecule involved in the metabolism of porphyrin. In the third step, it is generated by the enzyme porphobilinogen deaminase , and in the next step the enzyme uroporphyrinogen III synthase converts it into uroporphyrinogen III. -- Wikipedia.	HMDB0001137; HMDB01137	C01024	CHEBI:16645

## Sheet: intensities
Supplementary Table 2: Raw metabolomics data including injections (see sheet "injections"), ions (see sheet "ions"), ions annotations (see sheet "annotation") and intensities (see sheet "intensities").
ionIdx	ionMz	47 / E3 | non-inoculated	48 / E3 | non-inoculated	67 / E3 | non-inoculated	68 / E3 | non-inoculated	39 / E3 | WT	40 / E3 | WT	43 / E3 | WT	44 / E3 | WT	51 / E3 | WT	52 / E3 | WT	45 / E3 | nifA_IM	46 / E3 | nifA_IM	65 / E3 | nifA_IM	66 / E3 | nifA_IM	77 / E3 | nifA_IM	78 / E3 | nifA_IM	79 / E3 | ∆Bphy_7769-8	80 / E3 | ∆Bphy_7769-8	42 / E3 | ∆Bphy_7769-8	41 / E3 | ∆Bphy_7769-8	57 / E3 | ∆Bphy_7769-8	58 / E3 | ∆Bphy_7769-8	49 / E3 | nifA_IM+∆Bphy_7769-8	50 / E3 | nifA_IM+∆Bphy_7769-8	59 / E3 | nifA_IM+∆Bphy_7769-8	60 / E3 | nifA_IM+∆Bphy_7769-8	61 / E3 | nifA_IM+∆Bphy_7769-8	62 / E3 | nifA_IM+∆Bphy_7769-8
1	59.0139	433256	432208	467245	468911	353684	353049	369070	364313	349822	348499	361323	361830	362675	364994	383750	385555	364168	361317	366065	370535	355575	354146	422748	423200	391250	387510	407152	406603
2	70.03	18559	18518	17629	17604	17786	17928	18176	18235	17869	17417	17574	17566	16970	17134	17264	17685	16828	16831	17519	17302	16921	17171	19008	19173	17335	17066	17386	17575
3	71.0139	2139129	2186765	2294561	2350320	1742480	1727555	1747006	1759354	1600670	1611691	1887141	1895618	1648297	1623483	1764857	1851941	1980618	2030250	1793228	1764325	1618612	1648930	1676618	1679685	2003537	2057247	1960250	1949171
4	72.0454	3274	3966	4048	3841	4871	5951	6008	5964	5557	6011	4581	4201	4378	4048	4433	4222	6539	6589	7897	7369	7952	7824	3912	4597	5134	4565	4130	3862
5	72.9931	198979	205392	213022	210182	195161	194491	202505	205124	188967	190949	220227	217580	174564	170610	200635	205015	239671	230999	196323	194255	177444	179317	177097	170989	226958	227953	239735	242695
6	73.0295	90938	89317	93763	94296	85611	85821	86664	85456	83855	86825	93741	88288	88374	90121	93575	92427	88098	85182	87167	87391	87601	87738	94935	92064	91145	90831	92907	92152
7	74.0247	11506	11783	11094	10940	11586	12863	14127	13405	14081	13705	13362	12282	13915	14516	14380	13923	15606	14061	15430	16889	16664	17986	14775	14531	12693	13575	13600	14739
8	75.0087	28833	27859	32709	31308	27151	27942	27913	27352	27731	26331	26208	26345	25939	27388	28791	27778	28347	28330	25299	26685	24524	25495	26260	26108	31500	32430	29826	26698
9	84.0456	4119	4372	3652	4065	4663	4432	5441	4633	4670	4771	3969	5033	4653	4496	4496	3781	4987	5702	4980	4646	5798	5609	4546	4488	2982	3930	3751	4427
10	85.0661	74194	72761	77151	74289	157300	151896	166757	151910	156670	159060	115634	109763	170432	168577	122725	106821	172106	172488	200804	210179	209637	199889	97369	98453	208630	195817	183961	172616
11	87.0089	165849	177663	222870	215058	147327	151013	157441	158264	145119	151808	155410	155539	146881	146593	153471	162114	152396	155047	148815	144243	137447	137928	161899	161192	179447	178279	169278	176911
12	88.0404	37914	37365	37265	38840	58537	54804	63072	64209	63498	62759	42291	42924	39502	40799	43425	40600	64167	64199	79415	81477	71087	70894	40588	39557	35210	34985	35257	34488
13	88.9882	31164	32391	42968	42196	36784	37466	36764	37243	40345	41117	38712	37792	34777	33907	38128	40391	40993	42659	39617	39820	33097	34454	46931	50854	44792	46494	47665	49447
14	89.0245	365271	370266	390162	399506	249756	245450	262188	257357	242021	237396	249803	249328	238937	238741	279619	283846	249053	247443	248570	248560	257661	254001	301384	293696	287074	283793	298553	298463
15	91.0402	8785	8218	8012	7986	11972	13893	10382	9970	10567	10972	12901	12249	13611	14578	14314	14621	11685	11491	9669	10211	12657	12804	9251	9289	11924	11338	10288	10658
16	95.0139	54100	55081	57703	57641	45039	43685	45400	44475	41328	40888	43985	43614	43566	43566	47042	46277	41878	41940	42721	43342	43666	43663	47927	48250	48378	47120	46986	47666
17	96.9605	18614555	18341201	35300654	34477887	12587714	12471256	12362097	12271922	12456858	12285301	12909594	12756996	13098264	13133878	13910804	13788714	13114452	12928141	12141054	12279450	12151892	12062870	15357287	15146736	14865699	14542342	15017137	14944201
18	98.0612	26006	24477	28411	29803	38889	38319	44606	46355	40454	42965	34943	32490	31496	30651	32251	35681	44369	42567	53193	49292	48880	48885	31331	31950	31077	30353	29242	29823
19	99.0815	25099	24719	22176	23396	24209	24969	22316	22807	21783	23352	23108	22629	20794	20916	20505	21377	22570	23286	26824	26328	26670	25097	22458	22666	21868	21711	22866	22494
20	100.04	43263	42301	37501	38377	42271	43625	43859	42708	43840	42770	42809	39356	38375	37437	39848	38530	40915	41131	52368	50759	47826	45176	63132	64020	38405	37430	34403	35858
21	100.077	13355	12735	12972	14177	17752	17517	16620	20244	19050	19225	13392	12648	12937	13649	14293	14023	23076	20590	23299	25250	21372	21695	13455	13807	12889	12656	12017	12594
22	101.024	910236	910075	977348	992475	1054517	1045985	1145599	1148317	1156771	1166974	998964	993813	894690	879161	977695	975014	1246466	1256368	1650587	1639362	1268635	1276394	935028	928710	957877	942130	943291	931093
23	102.056	162958	168165	203032	207134	131260	131383	115102	113575	129714	127541	136926	138776	149050	153387	135636	142391	108364	107389	98250	98532	146575	146437	202856	206281	119436	121163	140585	141886
24	103.004	401433	399944	611050	602330	226162	219604	222408	217680	217165	217003	225352	221003	209384	207738	231958	230103	222868	224712	202018	205667	215965	215162	297140	289035	233685	233521	250767	247385
25	103.04	293471	294310	268765	269644	390427	369110	501043	501671	436342	451079	449139	449265	438175	424937	497193	506527	395138	408798	446022	433518	349023	357159	513952	510317	478683	482005	533707	540977
26	104.035	28819	27740	31457	28857	21453	20024	22766	23142	22417	21578	27103	25974	26710	24372	26090	26631	20760	20874	17592	18273	28569	27098	27973	26612	24668	25018	26368	27549
27	105.019	263384	252159	322058	318987	290503	289400	264065	268414	274626	273861	299977	303821	289257	286966	240142	247134	261858	268615	259129	263017	227936	235982	244471	240441	269200	275417	267204	264126
28	109.04	50401	53716	48226	49661	57869	61158	47939	50361	52322	53820	43050	43600	43454	44337	46944	47370	57364	59207	57993	57529	65950	62141	45833	46267	46808	47415	43046	44655
29	113.024	512999	511276	550994	564961	407122	405722	413338	413693	388236	385578	411212	409172	403626	403015	438720	440593	396698	398495	394151	393737	405407	401946	456036	451036	451309	450105	457143	460813
30	113.036	345228	347848	344813	349450	324434	324158	327367	326252	311449	310566	314854	313824	314407	313202	316975	316739	309926	310132	318495	316856	313634	312987	348742	352059	320199	322533	326918	326906
31	114.056	337929	368960	149412	147444	120628	119135	110745	110917	111601	113465	112604	114880	114626	118443	114159	113833	117778	120967	114140	113174	141833	141927	121836	114930	97211	98302	97326	98765
32	115.004	9568928	9866518	10481331	10867080	7936273	7994087	7996458	8153341	7402356	7427943	8721081	8950894	7659339	7393227	8007864	8486623	9484042	9774449	8412871	8167944	7260999	7477432	7186259	7265116	9339753	9718152	9003427	9086659
33	115.04	1204074	1194088	1236674	1214022	2388289	2352280	2558165	2385251	2490377	2434743	1831699	1737276	2713035	2660587	1947712	1741602	2739056	2738048	3012152	3162930	3155021	3019661	1532366	1521803	3231060	3107551	2785227	2697521
34	116.035	16183	16176	15805	17042	18284	18115	17810	18653	17719	17409	16046	16554	16277	16591	17030	16598	17612	17939	19936	19812	18127	17960	17487	17043	17490	17574	18454	16422
35	116.05	595340	590735	580597	570285	981318	981362	1034962	1030308	925323	923922	1002692	1021243	1242234	1288326	1076614	1111532	1093589	1084949	985356	977479	1009663	1002582	1179125	1202465	1121296	1137707	1185624	1189636
36	116.072	350234	352695	280173	274378	345543	347686	359330	364054	321494	318972	363043	366859	364394	368053	301432	304849	378096	385911	322034	314121	480645	485815	353387	360373	312290	308098	315631	317355
37	117.019	333226	331335	331800	320027	405448	408493	373043	378925	386533	389874	468286	474430	426543	438157	444617	463423	422933	437159	399529	393741	396801	409338	352691	348059	349353	338703	353418	352181
38	118.051	87956	84113	80243	80703	154326	147441	118808	118623	113245	111955	98243	97376	96594	97818	119779	118915	156916	160326	144227	143694	219736	228486	91508	86976	100153	99477	104132	107211
39	118.98	35952	36381	42901	45734	26015	26736	25775	26436	24053	23896	26248	26790	28010	26587	26926	27700	25127	25267	25237	24952	24527	25319	28967	28432	29093	29317	29938	29568
40	119.05	182033	185506	218246	213852	186310	184361	166607	167209	187175	186616	211022	217764	192570	195838	178206	180234	164033	159976	183662	183364	153303	154665	192057	199487	165998	163284	187284	194675
41	120.012	15385	14376	13340	14098	11399	11217	12342	12021	12761	11974	12027	11503	11863	11879	12505	12090	12060	11414	11967	11723	11324	11420	13559	14172	13702	12483	13562	14205
42	120.996	15010	15534	13694	13603	9683	10287	11070	10772	10539	10461	11380	11060	11167	11018	11265	11324	10646	10886	11427	11012	10242	10426	11626	12630	11317	11685	11994	11299
43	122.025	42859	44950	38155	36274	38818	38868	38820	38700	37744	40278	41253	43513	44660	41923	38303	44663	38396	39204	42644	40710	38410	38382	42498	42146	45239	43705	45251	48569
44	124.017	45687	43654	38300	44556	23404	28365	31810	32952	28710	27908	30926	30972	29080	30056	35705	37216	29001	29224	33525	34011	28997	27602	40334	39404	36099	36536	40661	40205
45	126.056	22904	22561	22960	21161	31806	31966	32761	35705	36791	34601	29223	30226	32733	30929	30241	30772	33093	36140	31120	33572	30318	31291	25941	26164	37527	38794	27873	29065
46	128.035	418607	418376	487468	506807	447549	457019	383471	388824	401722	394741	423218	440787	460816	452626	407148	429385	386502	392129	375423	370340	453784	452774	540959	558299	379872	390624	443487	429888
47	128.072	183478	183407	141980	145330	273612	275378	317675	327384	279707	273193	159529	156530	172351	157828	176638	167082	258851	255933	236770	238713	201857	200908	150464	147306	292138	302278	226373	219302
48	129.019	348939	348324	449450	453163	320725	323474	319350	322335	317856	315606	343535	343032	332592	334245	342821	348800	321681	327783	314408	312131	309533	310895	345099	346343	340235	342013	340266	340040
49	129.055	192750	194203	148198	153518	244900	240399	235074	229708	230777	229095	214219	213600	234585	229838	198430	191006	262978	257595	264525	273244	300006	293406	214461	211649	255646	252970	241037	231281
50	130.051	74004	74131	68999	70434	100489	99925	115116	113182	101940	96833	87352	85392	86107	83846	92807	88590	102819	104325	115437	116027	103258	103692	115652	118827	100704	106591	115813	112425
51	130.087	604675	630611	530056	555300	382575	389266	339136	337745	353110	351052	409148	421665	435693	451218	369938	378200	396159	404437	310535	310015	679162	688623	457764	458594	367188	359288	392207	398005
52	130.999	18792	22266	25679	24932	18116	19314	20095	21675	21618	21491	20686	22507	23148	23533	21519	21873	19534	19974	20747	19381	19443	19215	21698	22964	21190	23008	21881	23782
53	131.035	340423	339516	321289	316688	503019	487074	453376	448202	434366	441466	592197	606040	555350	558312	508105	514032	420325	435489	368430	363301	436615	444737	485011	481662	424377	422651	480307	475277
54	131.046	742567	748335	726043	728952	738172	737315	733089	736076	709998	709418	719381	719675	718945	718097	710098	710486	700972	701014	713185	713246	707189	706509	786180	787691	708947	707008	724360	724869
55	131.071	547556	542255	563997	552873	1135596	1127497	1152636	1085705	1142922	1128670	855192	816584	1278199	1275904	900031	794238	1217384	1208256	1407849	1469211	1452151	1382236	723577	718639	1439738	1398252	1289647	1277093
56	131.083	552242	551862	553301	552225	625979	623474	624496	618129	620384	617656	578189	574251	601045	598090	580802	570832	644453	645098	699815	710452	675235	671115	564162	563442	601629	595521	595898	592693
57	132.03	207174	210872	260207	274993	161898	167820	150354	154712	158396	161009	200117	205831	208062	224527	184633	191068	108532	107930	95582	95325	155167	160733	168887	167089	125430	127631	141189	143270
58	133.014	38507091	39574282	42956837	44389995	31911814	31588192	31221903	31859186	28891033	29047524	34566655	35351285	30058116	28909870	31344609	32965659	36413880	37485702	33686970	32544928	28705850	29463492	28375413	28776419	36748686	37774783	35866505	36280002
59	133.051	2766324	2754047	2511123	2517513	2989580	2939016	3331902	3304794	3551583	3568789	3070748	3040445	3243053	3066318	3343157	3100676	3620925	3717999	4045687	3999532	4220488	4128314	2289348	2282561	4395127	4443882	3438991	3399439
60	134.047	518558	514605	454017	440826	1213661	1230029	854786	848559	810696	806562	848380	857586	1102769	1150004	917210	920538	754370	767114	643845	660030	1291236	1295205	553332	554851	745729	729415	615806	604115
61	135.045	167849	172686	156732	165612	164648	161699	139446	142716	134668	138943	165832	162522	160138	154783	159520	157825	144267	147942	153785	150194	150944	151799	151526	155324	144571	144030	150173	151550
62	136.04	49626	48880	45385	47052	72553	66419	61640	65164	57671	57696	86167	89611	85557	85114	71758	72090	75009	77580	65194	66934	77146	77173	49804	48726	52504	53877	53265	55448
63	136.077	11494	11331	11545	11853	12659	11887	11414	11718	12837	13555	10998	11631	13465	11489	12532	12498	11999	11550	12061	11679	11276	11417	10713	12565	14214	11904	12023	11947
64	137.025	509740	512937	485888	497219	437535	435597	440775	440606	441980	438858	417611	414219	441780	437274	436977	438460	406079	405520	410694	415106	408512	403524	473991	474257	457939	457183	472883	469543
65	137.097	15620	15660	15315	16457	14689	15122	13776	13996	13862	14167	14776	16077	16221	16234	15429	17070	13145	13486	12428	12448	13892	14926	15108	14904	15668	15755	16060	15632
66	139.976	9853	10635	11876	11714	10418	10632	9732	9996	9397	9548	9723	10542	11221	11127	9592	9818	9378	8932	10297	9737	9577	9780	10382	10667	9949	10250	10045	10567
67	140.083	35209	34514	37340	35718	46137	46020	58562	58293	64651	64494	46374	44134	52739	46862	47393	46625	64234	66051	78030	78631	69152	74062	41440	42608	47973	48126	51157	52226
68	142.032	6168	6069	6148	7054	4990	5143	4753	4872	4896	4754	4946	4749	5041	4798	5203	5039	5151	5172	5028	4682	4637	4873	5340	5344	5208	5321	5561	5217
69	143.108	57406	58044	61990	65500	63619	61466	55265	56233	54489	54757	57513	59325	62611	60739	56480	55892	51939	52644	56679	58709	56903	57917	56298	57212	55844	57588	58282	57813
70	144.03	19897	20414	18849	21037	24963	23769	22439	22718	21836	22539	25499	26312	25699	25640	22895	22423	23205	24665	22638	20029	23569	23553	24252	23966	20435	21005	20913	21000
71	144.066	65378	67070	59380	63494	71517	73163	79835	78644	74947	75102	80299	79229	81998	81338	76493	77219	85018	88054	89110	88324	80851	83888	94690	98048	83123	83585	86106	85409
72	145.014	501945	500869	541853	544334	731563	727068	799854	790900	829125	836628	719022	720790	615415	612772	677661	674547	886598	908107	1216145	1194851	881358	906600	546278	549108	617583	611135	576761	569152
73	145.051	149266	149518	149889	152918	223096	218664	192073	192614	190147	191794	318108	323376	271911	275886	210451	213798	254384	258127	225159	217900	201193	202083	226039	230754	218109	210032	212944	214177
74	145.062	571566	575338	525432	531055	1036669	1032477	776739	776792	873705	882275	641079	634441	627083	629922	698670	673965	1100017	1116576	1054047	1043448	1381313	1390533	569432	569878	598896	585698	574022	566500
75	145.098	155956	154415	148735	147194	171631	167952	158472	156078	163406	160426	178092	175132	165935	160188	179289	175073	205162	211778	160158	164774	221757	220035	147949	146803	153566	149649	165305	163776
76	145.112	23452	23442	22955	22012	26965	26812	24819	24183	25750	25234	27978	27117	25354	24083	27525	26266	32273	33516	27334	27439	36117	35930	22227	22401	23174	22526	25076	24361
77	146.046	551430	570539	786409	801453	474319	478433	400690	406230	464844	462170	496978	507509	541886	560491	492561	505569	387167	387093	343102	341892	520037	529481	796427	819552	431148	428520	523914	533925
78	147.03	959958	966350	901122	898744	1107093	1077035	1245187	1228352	1186666	1165351	1236016	1202707	1200628	1140824	1251772	1256361	1198926	1221398	1245596	1261086	1033538	1040492	1425653	1417245	1346526	1363949	1441130	1440985
79	147.045	139262	142433	137798	137382	140474	137075	150465	148305	139344	141608	145952	141245	144696	139605	147292	145767	136122	138218	153019	151056	132648	134001	176144	176154	146475	147136	162392	157812
80	147.066	211233	209735	167556	167579	217829	213973	216773	209607	205479	204492	262910	258932	247227	237985	220895	220499	225281	227726	233095	235712	246513	248467	207151	209832	200812	199995	231465	220455
81	148.044	26721	26771	23847	26469	26178	26348	29543	30655	26416	27723	26198	27056	24652	25681	26128	25888	26085	27452	28237	28136	26910	26590	34577	33275	25756	25889	28146	27948
82	149.046	1429968	1443523	1281551	1298408	990019	979852	986163	987300	986722	991831	1017864	1019006	996182	990583	1046025	1039073	981627	991016	988527	987841	1084664	1089115	1042238	1034079	1011058	1011268	1026809	1026603
83	150.042	13165	13412	12204	12216	13881	13387	11758	11872	11981	12092	15565	15942	14658	14515	13277	13725	12709	12625	12080	12467	12559	12378	12227	12681	12527	13385	12149	12836
84	151.026	73922	75014	72895	74156	256031	260944	316254	340215	214151	215815	101132	96759	85779	84483	103594	95628	122320	124124	93648	95080	94449	95889	93387	95515	87113	88398	86056	85631
85	151.039	244312	241151	193873	198363	142497	141441	150324	153669	144700	143694	133240	132550	127708	129735	147956	146219	134965	134597	131921	135445	137928	136904	145121	145293	144509	142730	138406	139930
86	151.061	127880	136656	80176	81780	66912	64136	72357	73570	70629	71467	72260	70600	66607	65243	71941	73876	78020	79129	66680	66054	73314	74653	64346	66201	68180	66058	64798	67945
87	152.035	74911	77115	83894	79548	88415	84411	83106	82507	74119	73012	73832	73083	82491	76881	73378	74368	69584	68451	83624	86358	78199	78083	73859	73410	71799	71731	78289	75215
88	152.072	16493	15535	15378	15271	14869	16000	13882	14592	14131	13776	14060	13974	14550	15776	13847	13945	14887	14556	15729	15485	14261	13806	13806	13784	15114	16603	14972	15563
89	154.062	997058	991295	960168	948866	1638578	1609273	1114377	1106377	1336393	1338403	1158204	1162382	1503991	1538973	1279940	1300574	1267068	1286194	1091503	1103562	1642880	1681224	1538455	1591673	968702	949331	997408	996334
90	154.975	31860	31631	29974	29500	45504	49481	42158	42450	48242	49135	54679	56311	45658	48701	49802	51348	52594	53194	45327	45736	46477	47695	36993	37006	36638	34592	42063	42769
91	155.144	3699	3450	3578	3720	3748	3777	3315	3254	3269	3328	3690	3541	4265	3676	3294	3726	3232	3312	3110	3583	3376	3485	3561	3626	3498	3687	3837	3293
92	157.015	69601	68922	71592	72348	82756	83041	99033	100020	107734	109279	77988	80385	101050	99862	83857	80739	121320	126943	124029	122990	112422	115542	76112	75312	149614	160666	114463	116108
93	157.05	1166282	1153310	1189360	1159712	2627096	2622064	2676186	2597337	2318733	2314600	1981974	1940724	2735111	2775321	2041112	1865066	2535153	2571799	3493309	3484625	3021290	2970646	2297180	2319978	3355732	3371413	3286771	3294430
94	158.06	129732	135326	147978	158519	193808	186411	162836	164935	151575	152480	183127	189681	208636	205474	172564	175898	161547	165425	184577	183660	172693	172503	157060	159552	177549	184889	192116	192421
95	159.03	338069	336091	349792	353853	381586	390095	412933	413333	420667	419486	395329	397289	361946	363699	435110	428417	583133	591489	435954	425089	447765	442563	382527	382778	384631	383529	377711	381077
96	160.061	618591	613479	578691	581576	1096783	1057162	1095153	1092554	1026569	1035224	752794	722021	691770	694592	753278	734650	1449970	1476937	1274114	1281680	1389632	1389353	604429	607236	627907	611803	620187	613196
97	162.893	15604	16915	30383	30088	25726	24767	22103	23468	24560	24423	25630	26315	26104	26941	22874	24108	38075	37421	27855	29895	25439	26605	23128	21409	16811	15567	18118	17486
98	163.04	150901	148406	191812	192913	106535	106389	115631	115418	174918	175164	106791	109887	119265	120092	113381	112474	105337	104162	105869	108219	110774	112279	119202	117179	106098	107207	111445	110414
99	164.072	321522	323555	343817	344144	385699	384223	378534	377163	306283	302821	331375	330963	347645	352479	302872	302126	295274	294898	413071	411323	311726	306921	545161	560913	317908	317840	375198	374961
100	165.091	22887	22874	22726	22690	20278	20259	19674	19845	18605	19217	20301	21100	20832	20436	20296	20840	18275	17987	19913	19866	18792	18285	23523	24503	20417	20356	22319	22802
101	166.017	20060	21850	22669	24589	21106	20644	23121	21850	22238	22935	23516	22771	25822	24640	23587	24235	23654	23584	21878	22005	20839	20217	26350	28024	25470	25370	25041	25147
102	166.05	31500	32170	34568	33390	29427	30209	30341	29448	28680	28710	30154	29581	30153	29237	29421	30154	30238	30797	29811	30769	28017	28398	30954	31029	30456	30947	31424	31174
103	166.965	2572	2837	3028	3445	1901	1779	2001	2126	1850	1908	1920	2050	1988	2093	1867	2197	1875	1979	1952	2030	1763	1967	2023	2090	2014	2042	2090	2184
104	166.975	24292	24609	34223	34762	25206	25252	24496	23835	22977	24476	28655	29389	26443	27416	29194	28732	24534	24095	22846	22228	22792	22829	24736	24852	26140	25286	30142	31081
105	167.022	12926	13047	14174	12977	11881	11840	14955	13462	13717	14185	12173	13831	12245	12774	12807	13419	14119	13300	14521	14234	12442	12966	12660	13360	12852	13891	12412	12290
106	167.035	201886	199336	220728	216398	147034	141734	147881	146480	141791	141939	146777	147322	141364	139384	153704	155916	141883	142900	142129	143969	141352	138534	157941	157817	155057	152743	154808	150908
107	167.082	22504	23125	21892	22227	29521	29092	34141	33826	31081	30153	32124	30759	30451	29246	29538	29595	30079	29113	34157	36169	29325	31541	29580	29423	28382	27169	39237	40247
108	168.043	133548	127494	135534	132892	162994	158195	141847	134168	131950	129485	179901	178375	180176	175573	148227	145696	138043	138137	104561	105516	128120	127565	179125	177112	105499	102892	131923	128287
109	168.066	22039	22296	24979	24049	25393	25842	25653	25563	25490	23261	24383	25280	27036	26839	25342	23851	23931	24143	25216	24712	23738	23533	30958	31497	27464	28890	29084	29110
110	169.05	30776	29705	34017	33531	30598	30691	29776	28988	29274	28158	32128	32628	32864	31493	32525	33139	27780	27231	27494	26950	27573	28076	33208	33426	30791	29123	32503	31662
111	170.046	18104	16714	19305	17489	16979	16824	17933	16206	18068	16196	16612	16562	16870	17503	16671	16452	16945	16523	16709	17755	16158	15918	18213	18207	16042	16202	18587	17345
112	172.061	634963	628411	635175	625312	1566110	1561840	1828217	1822820	1533304	1534655	831382	807751	939275	837362	900190	838953	1327779	1335551	1367435	1369630	1013055	1005527	793991	792255	1671620	1676495	1228076	1228900
113	173.009	181226	186497	271362	267364	150342	152564	141619	147599	141031	142306	176802	182137	173314	175412	194134	200419	142315	145379	136333	130382	137386	140067	173397	174213	167159	165900	161729	161059
114	173.046	106245	105250	111136	107094	131667	135604	155085	162903	145468	145268	158459	159620	151242	143865	149156	148787	144335	147285	129002	134151	145432	144312	133776	131998	127719	134120	130261	131967
115	173.072	97439	92988	95193	91722	225055	221008	249562	250069	223431	226299	425853	436110	378413	415951	346678	366278	103716	100717	99929	100100	95353	93533	92687	92239	113567	113100	96680	97709
116	173.105	1049363	1047131	1052558	1050452	1085123	1082083	1069675	1067060	1069579	1069753	1055696	1053629	1054448	1054039	1056899	1057507	1083472	1083541	1117707	1117994	1100738	1099151	1044947	1045340	1035846	1034962	1036415	1036866
117	174.056	45828	42956	43475	41923	74237	72938	65767	64739	71570	70668	126678	126750	107571	111292	82415	83292	47900	47152	44558	45288	45613	45998	50406	49388	47796	46749	47903	48145
118	175.025	83463	81294	76867	80946	64437	65203	69804	69565	67510	67054	76765	77322	78136	77674	77233	80474	71610	72621	68764	70204	67744	64298	76305	73994	93536	94387	83267	79453
119	175.047	176812	177208	176379	175657	185603	184360	187611	187576	185521	186117	177773	177270	187794	186243	177704	175459	184703	185162	189762	192183	188921	188162	181289	180811	190355	188800	185608	185774
120	175.062	22115265	21757657	23280031	22438513	53224927	50562638	52279799	49884378	49644128	48216601	39883658	37373717	58255178	55808902	43347875	37254777	52221217	53099411	57415312	59271107	57230913	57467822	32390321	32051486	61255933	61235794	57850304	56190668
121	176.936	111120	109055	136522	130987	65334	65743	59747	60118	60012	59893	60719	60812	66003	68598	66775	65985	57066	57285	59089	58832	58120	58009	92239	91011	65220	64654	68446	67278
122	177.04	235347	237750	281113	289527	226653	225260	220368	223122	230606	229538	240763	239373	230969	233376	213505	212873	216023	224150	220642	222654	199794	197919	223899	225084	236547	237280	229853	229713
123	179.035	135162	133129	132150	130327	117239	111170	139582	144095	199814	196800	114745	112312	115496	116455	121367	114804	121045	120673	149415	148953	129308	133175	115465	115053	146420	142533	129547	134018
124	179.056	2622774	2649257	2738161	2776206	2086184	2074033	2088331	2082612	1970916	1969154	2177627	2171967	1956272	1951088	2188645	2200993	2173021	2184244	2098174	2095464	2051678	2054313	2200987	2189928	2217646	2230381	2254238	2255472
125	180.067	807078	799364	826195	830266	1213104	1213356	1291050	1268960	2020113	2023618	1068281	1050592	1212496	1210146	1077122	979731	1374215	1356631	1399384	1417636	1397439	1386981	1004163	1008810	988145	981106	988104	986433
126	181.036	27091	26668	30915	29982	22999	22442	32186	30853	29248	29533	25868	25975	24385	23269	26712	26609	26290	27109	42553	41959	27874	28406	31000	31044	29736	30813	31357	32013
127	182.97	448352	446963	446128	445991	699617	705698	751997	736628	838498	860076	646048	648892	506028	510891	555999	534972	921682	918322	1226460	1219423	902216	896243	466412	465057	502521	496572	483704	481131
128	183.066	29083	29461	30799	29840	32760	29835	30513	29430	29358	29079	30865	30109	33951	33742	31505	32152	26622	27735	29870	30709	28603	28462	31307	30468	29212	31594	32517	29691
129	184.002	130593	130585	136176	137665	158492	162910	119451	119945	140762	145133	175077	175861	175805	186232	154992	157196	111371	110013	95428	96240	163479	160680	255803	258810	119432	117147	187914	187001
130	184.985	82622	82740	88601	94377	106856	105914	106352	107787	104995	106381	111405	109846	111021	111497	105774	107908	108526	106370	108792	109911	101378	100439	111329	115086	112097	115071	126686	127728
131	188.035	34999	33846	35947	36012	43286	41984	51171	50738	46921	44820	41948	42433	43173	41538	42196	40950	84618	84133	90775	91491	67539	68507	69270	71668	67832	68444	65988	65527
132	188.056	114003	113188	95770	93111	110826	109835	106343	104897	104350	105289	133865	130830	137494	139071	121783	121617	96849	96288	109003	112079	98326	97679	145892	142931	109006	107544	118304	117417
133	189.04	58379	54491	57148	55092	70085	68981	70882	68420	68075	66943	74170	71409	75085	68012	72919	71646	68991	69635	72877	72341	63185	63407	87128	89254	72741	73966	76323	81240
134	189.089	6414792	6355134	6149644	6129586	12354057	12235631	14478615	14170157	14259221	14252052	7051731	6804421	6420934	6350454	7620317	7048252	15918717	15907616	21739678	22053334	17890887	17794343	6431347	6422185	6827668	6600180	6500657	6435482
135	190.052	34939	34844	32463	31827	37428	36522	46217	45265	44875	43742	42062	41788	42369	42240	40252	37465	68343	63730	58442	60479	56096	53675	89282	87027	76791	73153	83368	86201
136	191.02	3519354	3740019	7026584	6272045	2550148	2619628	2626525	2726130	2719269	2777068	2751039	2911946	2738813	2700220	2778977	2921434	2600246	2657140	2796302	2639791	2435342	2523765	3126833	3135868	2933975	2929943	2854305	2898738
137	191.142	28465	27807	41799	37903	31997	32139	30973	30000	37984	37422	29851	29660	27507	26833	31614	29827	34863	35037	37175	38718	34023	33812	28454	28239	29063	28292	28117	27799
138	193.035	84007	82220	78692	75844	52854	55344	55100	55102	56889	56992	59368	60619	60050	57067	57112	59395	61554	61981	61210	62058	55522	56578	60680	60758	62161	64965	56925	59699
139	193.051	66477	65858	88168	84756	46924	47132	48620	47672	47802	47327	51658	52232	48162	47321	50464	51336	49864	49214	48022	48327	49342	48887	51990	50423	48842	49010	49973	51162
140	193.16	7998	7691	8144	8088	7531	7733	6739	6575	6814	6392	7562	7745	8157	7866	7151	7585	6016	5910	7087	7208	6822	6587	7195	7744	6692	7405	8012	7826
141	195.051	12406246	12437098	14862366	15208117	12021505	11933630	11336351	11370910	11601787	11574774	12400693	12467839	11731167	11749890	11064111	11179873	11434052	11505678	11476126	11433631	10532395	10554819	11515454	11527878	12027394	12140350	11953379	11955058
142	196.061	334343	334588	393891	394498	269679	266223	290229	291827	304523	301966	335280	336820	313935	313425	286849	292738	302572	304571	258280	257628	279934	279221	261283	260957	309521	311308	266276	266303
143	198.017	31146	33295	29242	29870	41680	42441	42735	42201	40227	40082	41875	41364	35607	38318	55758	57403	134262	140768	38427	39515	71794	73185	29026	29371	33680	32611	38835	37344
144	199.002	51512	51839	50814	50345	63125	63726	66524	66974	68419	67778	69463	69469	69531	68443	68461	69174	78225	79157	71643	70058	73044	73062	76669	76583	69430	66099	80407	80263
145	199.025	24383	24870	24546	26864	22920	23714	23169	23630	22260	23196	23463	23380	24177	24859	24040	24797	25165	25960	23357	23886	23930	23983	25320	24399	24246	24205	24556	25047
146	199.171	69863	73275	73774	72585	80137	82895	70736	70591	70934	70796	81978	80834	84644	84156	72147	73479	59877	60872	68487	70869	67711	68484	79072	79540	66990	68117	71150	68940
147	203.083	4593847	4517765	4491210	4415718	7779389	7839028	7610109	7555757	6751151	6715741	7586808	7570013	9924172	10208023	7928919	7933749	8123375	8038859	7603210	7639087	7730695	7686787	9391602	9601355	8211029	8182107	9207928	9210262
148	204.052	29664	28131	26729	25258	42813	42983	43378	45032	43406	43215	50465	49958	57182	59207	48847	50438	30494	31435	32611	35590	30584	29871	45283	43960	35875	35579	35286	36006
149	209.031	1506879	1501276	1885291	1835733	1528216	1541819	1552621	1544950	1531902	1520165	1517313	1518834	1488365	1458031	1521613	1524823	1589635	1579782	1590970	1606920	1356367	1346806	1790905	1796936	1880324	1853908	1918504	1897828
150	209.118	728306	727466	779480	773113	1075494	1124258	688122	703719	783142	781684	971541	1019796	1150762	1238005	1119403	1202800	719421	715469	535165	545232	877680	878213	649752	660851	843642	860162	672183	678271
151	211.997	15051	16218	14531	15175	24895	26375	29629	27955	30911	30625	30455	33019	25601	27419	26690	26409	19121	17940	18729	17564	17708	16805	20533	20445	18707	19150	20901	20518
152	213.017	243215	241712	247532	249348	380549	388035	434237	431570	469292	475796	314939	311216	400654	411911	314460	284176	499305	497693	591000	581618	530393	521437	276760	274706	580053	577459	541372	541617
153	213.186	41602	41434	43062	44279	47113	45950	41034	41537	39215	38407	42905	43762	47717	47771	39791	41525	35996	36078	39945	41400	40406	41116	45549	45675	40061	40288	41605	41650
154	214.048	107557	108133	101793	105255	51812	51877	54763	55126	55038	56307	52394	53800	55161	55485	56418	58413	54806	54768	57472	55493	56138	56434	58978	60929	61885	63157	58635	58551
155	217.083	116771	111458	107991	106603	151886	157778	164012	162757	159064	158719	151991	149487	138413	137799	137564	135768	165341	166047	193805	196380	176313	175722	139741	141836	137757	134201	134053	133682
156	218.103	232816	229541	218562	214432	416652	419738	397947	399300	412814	410010	396861	392962	414692	433302	354603	353665	273089	268444	271275	277695	279304	275132	408952	419091	270399	269073	302941	298768
157	220.082	61485	56799	62438	62322	93181	88847	106275	107438	106930	104730	105728	103861	109657	110374	106440	109066	74778	73249	82783	80214	72719	71919	100670	98856	87165	89194	89859	89920
158	221.19	7159	6796	6957	6768	7265	6676	5622	5517	5533	5433	5972	6386	6541	6546	5946	6300	5105	5073	5930	5525	5770	5726	6501	6175	6035	5986	5984	6180
159	223.134	160306	161893	173543	170599	231647	229197	169222	169021	212620	214169	250661	258606	227721	229178	328069	345115	265037	268946	154149	155413	274712	278090	185721	184497	199823	195449	181891	182976
160	225.04	20320	21117	20322	20637	15221	15029	15364	15278	16196	15928	15128	15459	15850	15721	15891	16103	14645	14617	14641	14601	14473	14557	16143	16020	15506	15843	15386	15656
161	225.087	69522	72250	71584	76038	92147	96127	96883	96577	89240	89011	102323	104060	96804	99249	91130	91270	79539	79470	91662	92246	83474	82218	92719	93998	87074	86281	87084	87173
162	227.202	299579	301755	314897	318359	342305	347787	299743	304017	286801	284151	317584	332544	367693	371373	288199	304248	251974	256311	289837	283457	283999	286439	353887	363374	288902	294839	304370	307581
163	229.012	75111	75679	77624	82624	74395	78473	70677	70351	70598	71991	76344	75257	82184	78694	80315	79011	88645	89795	82326	82786	77859	76633	82538	85019	89739	87170	85734	85452
164	238.094	18336	19864	18147	18706	17130	17415	17840	17680	17986	17788	17448	17066	16995	17407	17262	17475	16313	16823	19763	19038	17153	16875	18658	19044	17284	17502	19077	18798
165	243.062	169660	169545	127514	122788	203718	195870	167695	162721	153032	159889	213409	214737	209653	215281	170512	169926	167438	164948	164070	164848	186760	185217	155413	161081	161070	162291	154849	156171
166	245.059	57795	58655	62662	63790	39771	39793	42088	42412	40887	41923	41961	41970	46105	45857	44366	44693	43280	43616	41316	40861	42462	42500	45656	46215	44964	45102	45383	45706
167	246.098	523406	502101	500519	463980	1102015	1136178	857144	866446	935598	924509	1332471	1341645	2267872	2459795	1308700	1392466	529610	516621	552314	566419	586884	582697	1624499	1665341	766860	760278	1160341	1167546
168	248.077	49055	45586	48041	47377	59880	60754	62226	64899	63109	64819	58165	58803	66144	63460	56103	56071	51900	51327	66342	63936	61188	57207	63482	63090	51315	52028	52059	51234
169	253.051	12837913	12859350	15981706	16182256	13747523	13985838	13339709	13706307	11242842	11297678	13751823	14051786	13405253	13677287	15386994	16000308	13858827	13668805	13798803	13617907	12463874	12391528	18565045	18930636	17843378	17935269	17875273	18166352
170	253.217	487538	496242	529454	551189	567740	571361	519804	534211	475855	486599	500180	518832	580780	595105	478953	497135	485127	492267	563306	554464	516669	520020	640056	670130	484709	491286	505112	509555
171	255.066	1214234	1234197	950403	954803	823727	816830	1080672	1093663	1309281	1331285	787345	791508	726246	730225	937470	939380	1098086	1090541	1112746	1098762	1091823	1087617	966193	974285	935427	941566	901581	918866
172	259.023	838670	823710	1008044	1012208	1038046	1035215	801347	801177	793185	782464	1024644	1023439	1147941	1163676	1104912	1121529	995910	964079	921400	919881	929479	905998	963168	957160	1048992	1022954	936154	927148
173	264.951	19976	20693	25377	25016	23359	23733	24701	25162	26545	26621	24319	24179	23031	24549	24326	24697	29454	29569	32032	31010	25643	26900	21978	22589	24862	26270	23781	24513
174	267.073	448188	451081	481165	489413	430994	432159	418719	422181	399567	401949	461412	466323	445556	457418	430387	436114	403111	402898	420887	414732	380557	379913	516811	519293	452060	457305	444917	449176
175	269.046	3411729	3457259	3637086	3715443	1791377	1798973	1896976	1931625	1752746	1753892	1786670	1781666	1675010	1690429	1948187	1984508	1943915	1920027	2136797	2120113	1878940	1874463	2421466	2420025	2145311	2158077	2205621	2241681
176	271.062	1069188	1088280	388312	388045	361611	362250	458270	468417	449904	452850	406022	407704	319961	325300	506518	520165	444450	443756	500566	491948	436327	432263	606951	605661	517759	527265	550732	559506
177	271.17	24620	24940	19325	20342	20052	18829	18877	19713	20659	20548	21541	22089	19155	19513	21787	23625	18206	19580	18855	18574	19749	19700	21642	21117	20370	21253	22117	20940
178	271.228	114232	116933	55864	56785	54079	56644	47974	48109	49586	48995	51963	55039	60250	58746	51670	52035	46705	47478	48381	48296	50431	49653	53401	53037	52588	53691	53685	53967
179	273.075	216610	222408	152539	157763	114834	118383	141458	140884	137655	134090	116609	115061	115758	114228	138365	140481	132025	126932	128247	130921	123412	120625	146040	147613	149654	146843	137648	138182
180	275.125	192477	192281	178573	183939	202232	205351	220763	219223	240551	239252	235854	232851	205580	198795	229146	225811	426864	421377	254926	257768	401404	402503	214442	216262	211478	209455	207450	207072
181	277.217	4834187	4866171	5073297	5230839	4278140	4328298	4856051	4898927	4655695	4684529	7484454	7842371	4534134	4598893	6587742	6968336	8444849	8494810	7101386	6914386	5941063	5992859	5176045	5323848	5212825	5289262	7114697	7256926
182	279.234	7531734	7589339	7934150	8110827	7233544	7435088	7543794	7731441	7384649	7421953	11027413	11617670	7334992	7519793	10173446	10801223	11485008	11561333	10581977	10275072	8921087	8997558	7855454	8078399	8467191	8644941	10609565	10914224
183	281.046	42128	42633	32902	33889	27076	27645	27532	27791	26973	26952	28013	28059	28430	28534	28784	29116	26601	26914	29294	26782	26974	26466	30750	31256	29418	29374	29717	28770
184	282.084	117058	118698	111378	107654	185003	182668	163077	157860	158747	158850	256412	247661	257083	274096	157308	154891	170029	167356	165165	168549	171609	167670	148516	148208	166552	162846	149087	148728
185	283.061	763755	772769	422839	420938	215904	221880	261412	264073	267657	262465	243508	244044	225127	219570	266805	267209	263100	259307	266482	260895	260708	256067	288788	279389	265520	269508	264995	266090
186	284.029	283151	285811	167660	167011	87022	86730	89816	89665	90257	89435	80026	81219	82507	81807	87363	85240	75976	77924	90390	91868	81383	80099	102945	101794	78760	79357	84341	83065
187	285.04	433442	431386	417062	419360	144907	140898	161710	162187	168982	169778	138897	138691	138588	138619	157529	153767	164246	163744	188464	187902	181735	179622	183221	179033	161729	160768	159794	156746
188	287.056	334665	341210	155989	161592	128819	127917	162961	160047	167165	169003	124317	123581	125371	122455	142428	139291	161518	161738	188398	180704	194376	196167	143215	145662	137591	137395	141027	139665
189	287.164	54278	54416	46498	48509	42730	43377	38930	39602	48236	49664	50841	53152	46593	46096	69620	73875	44469	44718	37378	37191	45936	46722	48155	49948	55263	54381	47880	48726
190	287.223	17629	17452	17534	13980	19170	16809	15969	16439	16807	16462	16626	16645	17639	16535	16108	15445	15553	15749	15368	17500	16818	15512	17500	17047	16250	15661	17312	17283
191	294.097	40831	39242	34531	37859	40665	42321	43812	43829	42957	44123	53945	53890	52152	53217	49654	51122	35876	35860	42641	40004	36629	35798	43076	44125	39950	40612	40485	40096
192	295.301	11412	11514	11949	12322	13332	13291	12094	11893	11731	11831	12584	12742	13379	14585	14104	14634	11236	11547	10587	10504	11369	11662	10945	11262	13677	13447	11358	11206
193	296.083	60464	61184	57738	58108	53742	52544	58626	60063	55658	55794	51658	53089	55027	52987	54519	54455	49067	49738	58237	58059	49693	48356	63554	61434	59822	61222	60385	57158
194	298.069	39738	41769	33098	30439	29127	28510	31109	32039	31325	31699	28415	29122	28423	29818	32413	33102	29538	28767	31529	31703	28545	27847	31752	30618	29074	29194	30638	29879
195	299.03	37737	38304	41645	40396	35355	35389	39371	39058	38019	40247	36673	38586	35458	36239	36655	36766	37671	37275	41145	41707	39325	37492	37053	36113	34856	35898	38462	37157
196	299.056	193958	196748	103439	102550	76607	76176	87619	89885	89600	88697	72371	71719	71931	71962	79528	80530	81252	80059	82597	83979	80933	82126	90346	87592	79104	81510	78643	79583
197	300.049	89017	88993	96088	97179	75956	75617	74432	75312	73739	73660	77238	77072	77119	77588	78443	78687	74517	73989	75949	76378	72105	69514	92380	90464	78075	79014	78240	78750
198	301.072	191144	191784	120213	119437	94387	92276	111152	110280	108322	109759	91702	92712	90758	92013	106525	106869	103036	100283	102963	101503	120206	120330	115802	115845	99132	101701	104369	101456
199	303.12	161331	158170	166789	162800	288942	283866	338718	329281	528333	524377	233663	228617	248441	236719	278484	253824	224685	219646	287073	298543	287820	294529	197518	198370	212562	208631	212498	209093
200	303.159	104662	104323	89521	83095	110425	113151	99315	100495	124249	122211	112777	115298	110071	107832	120875	115297	112337	112383	102545	106126	114891	112931	105490	108506	118945	119699	109826	111777
201	303.196	17145	17426	17216	16742	19449	19759	18729	19553	20782	20535	20061	18774	20594	19584	21654	21381	16690	16857	16176	16169	19094	17677	18247	18379	19383	19228	17747	18300
202	303.233	10047	10172	9399	9568	11137	11559	10337	10195	10362	10224	10793	11676	12400	12597	10269	9957	8654	8797	10382	10055	9670	9202	11130	11215	9199	9432	9490	10541
203	305.248	22435	23149	23302	24983	18867	18816	19830	22096	19366	19639	21760	22009	19425	19203	21980	22475	20885	20655	19603	19371	18174	18225	23137	22452	21087	22682	23563	23517
204	311.223	869700	870850	933047	934719	1316193	1357850	1014298	1033470	1074340	1080832	1208813	1244789	1440414	1543815	1416563	1512770	1009707	999968	787151	788544	1102965	1105836	843083	847174	1187233	1204252	925907	926104
205	311.296	314052	317496	231743	231200	189723	191007	168197	169389	171742	174762	181186	188380	202757	203623	170827	173826	171096	172446	167429	165349	172557	174275	185829	187019	194741	199630	190932	192049
206	317.175	299881	298323	292130	290252	544538	554075	590197	570961	531107	532649	326102	318500	319028	318342	336090	322608	631657	621374	1164511	1179528	798078	797238	300380	300578	334364	323303	303647	299829
207	319.192	21478	20247	21075	21338	20207	19997	21392	21501	19999	20118	17643	18012	22632	21458	27075	25328	18804	18389	23327	23636	22937	23091	20165	20319	21831	20899	20265	21283
208	319.228	13748	13512	12380	12186	12679	12784	12284	12516	12901	12864	13778	13910	12441	12991	14179	14098	11961	11982	12486	12474	12556	12409	13289	13575	12733	13033	13344	13054
209	321.113	7661873	8000969	2802847	2917839	950597	949949	1091145	1095785	1653038	1670375	969584	970813	921954	922517	1002337	974888	994668	997228	1131300	1127026	1441218	1454258	1195363	1101071	913613	904887	903252	904069
210	322.045	69382	66950	59072	63379	76577	76196	59736	59805	66565	66777	73894	74596	82133	87114	82830	76585	72959	68986	55761	53227	65449	65076	70514	69064	59334	58018	61782	60332
211	323.029	200381	195863	179582	170635	238217	237555	203988	206453	212212	212696	267119	270052	278648	283611	260502	270683	259682	258916	215802	217329	228993	225706	240737	242658	245693	244726	241320	241401
212	325.095	137419	144487	128884	134226	109630	106690	134479	133669	144125	141587	157930	156562	151985	152952	146895	150412	117110	114859	139368	136447	118309	124380	144430	141836	131221	131901	139401	137367
213	330.059	27556	25364	23914	24837	31914	31295	41375	42516	33106	32989	47831	47223	34864	38156	41435	40739	27953	28332	26046	24652	24405	25135	30357	29882	27600	29773	29074	28926
214	335.222	109949	111477	54881	54255	47176	48212	51760	54749	50122	49545	53557	51666	46736	48048	64369	66322	44863	47241	45244	44893	47375	48018	66241	65958	56856	56424	58968	58546
215	337.055	81090	81735	89505	94316	68573	68845	65102	64136	66014	65537	62869	61982	69861	69674	66048	65857	63983	63666	63226	63530	62228	60394	78506	74212	67258	67017	70077	69318
216	338.989	29496	29484	30184	29468	34806	33834	30113	28941	29153	29398	31294	31473	32477	32216	31140	30074	32105	32133	31235	31785	30570	29886	29085	28188	30029	29196	31338	30946
217	339.093	205483	202683	176209	178022	145714	143998	167370	163092	164049	168654	149589	149193	142948	141850	173976	168962	159708	158223	186209	183466	174408	169303	153682	150783	183919	177535	165587	168844
218	339.327	599782	617270	425665	426163	433937	434605	355198	360430	381646	381815	358239	365968	437477	440369	325988	330543	389828	393647	308617	309906	366235	364384	420521	420181	473183	474927	505964	513986
219	341.11	50972374	50472149	65719734	65982534	36318583	36208003	30759571	30563325	30177435	30122448	37775079	37339097	35560238	35614464	38232981	37982168	38113552	37628364	37945548	38449936	38708110	38220596	29900449	29216382	42597936	41818944	33679403	33206249
220	343.065	274012	278732	233626	241949	120671	118970	143007	129924	130753	126357	112567	112020	109457	107789	113117	112644	112690	111483	128441	128406	115443	115463	109364	108326	114131	113392	101624	102721
221	346.056	420186	417156	395655	410261	498826	503334	463439	463325	483048	486411	762574	776124	691990	716690	716754	739834	589034	570659	470678	468867	472275	468048	561733	566521	646424	626469	583410	587140
222	347.039	104938	105742	107676	104280	140504	138664	163371	165323	159078	155680	158366	153056	155400	158776	160201	156771	177598	171449	168182	167889	155542	149735	104767	102834	160374	155683	158011	156691
223	347.184	57064	58043	59408	60254	48432	48120	50022	49607	49230	49440	52030	50508	49217	49604	52413	54010	47441	47527	49535	48558	47832	45787	61736	60450	56692	56975	58985	58941
224	348.088	26629	25051	26188	25278	20777	19234	21355	20759	20494	20710	19907	20044	19682	19838	21324	21411	22395	22344	21224	22286	20524	21102	22244	21862	20698	21626	21518	21693
225	353.089	66510	65561	57933	59045	29575	30048	30880	31597	30087	30123	30554	30128	30459	30440	32431	32950	29676	29898	30352	30437	30108	29625	35510	34073	32536	32731	32176	32231
226	361.166	163800	158905	147367	157545	166871	172478	156472	161644	158552	162304	179260	178125	152983	158970	183570	183253	160345	156557	139132	134637	148585	145773	166092	172355	205311	202000	173629	169879
227	362.05	82121	82231	76486	71863	97356	96561	78225	77585	85995	84684	105854	102035	115280	118471	101569	98344	94979	93008	84384	87430	92141	90650	89601	87826	87610	84855	78876	76824
228	363.033	37089	36947	39340	38450	41249	39876	47171	46369	47773	47543	50436	51854	45420	47734	55390	57427	42089	44324	48908	48560	42648	40766	33664	33712	39654	39362	38726	39686
229	365.051	93833	93135	92611	89952	112342	121888	113839	116758	123013	128345	110070	112728	113841	117563	103018	108173	109570	107765	118518	118463	115494	116754	113618	117573	100505	99567	101800	102756
230	379.01	23499	23041	26516	26132	16536	16083	16878	17325	17067	17273	16945	16857	16288	16327	17078	17888	16422	16094	15985	15865	14859	15062	18168	17626	17267	17240	16770	16881
231	380.157	104057	100340	103944	105258	109186	106029	118620	118337	115774	115545	105318	105111	107123	107030	116408	119001	102366	100398	118930	118889	97332	99256	163396	166517	143721	145901	138051	139604
232	395.331	42480	42148	34203	31551	45428	47551	29142	28863	31145	32950	25252	25393	31053	31237	28737	30496	25029	25086	30524	30660	28963	29533	37982	37324	44246	45811	45793	46314
233	402.997	32898	33679	41071	42661	33748	33189	34552	34812	32530	35267	35169	37075	36267	36240	35483	35608	40451	37552	36012	36146	32266	33262	39908	40926	34917	34861	38342	37470
234	409.31	14178	14375	8714	9521	7291	7274	6783	7106	7000	7197	7142	6983	7914	7727	7327	7169	6180	6215	6653	6509	6798	6989	7603	7812	7409	7728	7527	8021
235	409.347	101101	102619	69189	68939	43069	42152	47512	47969	58393	58310	39066	39956	53548	50030	39803	39327	39359	40846	37515	36809	38598	39089	58786	57841	77858	81463	64353	64573
236	415.104	10542324	10502664	10128823	10098393	10104823	10156697	9109735	9292614	8807287	8900500	11470161	11694569	9701962	9974441	11749931	12256439	11845119	11634883	10343859	10245916	10704634	10643965	9902463	9992285	11804528	11882132	10475925	10613111
237	421.076	282125	275065	312838	307391	225392	221004	199723	193486	184295	185884	247170	242658	217345	221937	246457	241038	249664	240352	234355	242998	243480	239301	186508	181446	294668	284252	215473	211119
238	423.326	91275	95251	48206	49504	25249	25710	26299	26072	29451	29344	25460	25214	25487	25799	27747	28385	25567	25596	25360	24834	25783	25949	32194	30703	31725	31932	29948	29431
239	424.037	24904	24946	32191	32698	22666	23362	26458	26955	26174	25375	22412	22163	23024	23650	24544	21855	25831	24839	25004	25702	23879	22890	21628	23713	26182	29152	26860	24576
240	425.139	40476	40973	43035	43399	31124	31355	33079	32861	31973	32257	33133	32417	31654	32245	35142	34497	30950	30357	30944	31480	30691	30327	34866	33872	32864	32519	33020	33340
241	426.022	66209	64820	84970	81349	87186	84900	82658	82418	87768	82718	112028	109821	120185	122053	110420	111209	96529	95565	81767	80599	82197	83164	71785	71998	57896	58044	73675	70827
242	427.357	51464	54093	28465	31350	14738	15262	16771	16703	18345	18890	14120	14571	18137	16598	15840	15709	14898	14670	14665	14024	15215	15087	22662	22023	24131	24805	21710	20986
243	429.373	11787	11732	13779	14520	9287	9085	9197	9164	9310	9360	8885	8654	9163	9397	9124	9448	8768	8807	8651	8539	8324	8320	10438	10360	10564	10676	10671	10854
244	431.099	4672939	4664694	4968849	5013735	3170469	3185749	3269510	3299649	3041942	3058233	3403790	3417073	2898867	2913069	3806114	3901502	3731678	3679552	3745055	3766292	3465742	3439905	4012628	4008421	4027455	4009812	3825774	3846113
245	435.129	1756334	1749473	1595373	1628838	885037	883130	956708	953459	950512	948131	911464	903428	871874	869452	976027	971355	971138	958105	1001613	1011880	970912	959870	1071859	1063409	1021360	1020295	985854	980732
246	441.373	101264	102123	477886	495145	33181	33834	33317	32803	32790	32713	33502	33266	33277	33227	33529	33830	33405	33603	32620	32987	33248	33514	36802	35715	34440	34771	33916	33884
247	442.017	21570	21907	25729	26548	19949	19774	21104	23782	21919	22891	19432	20669	21477	20527	21319	20182	23067	22621	20283	19467	18968	19757	20402	20534	20948	20654	19856	21713
248	447.093	689356	679812	1121076	1123607	389693	392546	471481	465350	537675	535399	393686	391685	381764	373458	439834	434658	429284	423447	499332	504876	480948	475793	553515	545508	450755	447552	438495	442225
249	462.066	195904	199084	318080	310524	88939	90498	85360	85575	84003	83876	106680	103577	95755	97573	108478	108038	98306	89949	91439	90757	92653	93471	85287	84705	123708	128686	92062	91309
250	463.086	105858	104989	98831	99407	46864	48097	51780	51844	49610	49323	49855	49353	45418	45954	50080	50723	50474	51240	57623	56686	53851	53633	52089	48323	52277	52630	48920	47752
251	472.156	64211	64956	62390	61648	78778	79792	87887	88524	84934	85736	81251	76954	76669	79979	73098	72068	99031	96474	111697	110982	81297	84778	72916	73381	71833	74386	70731	70236
252	480.309	56372	58023	49457	51469	29028	29625	31171	30391	29881	30168	33470	33296	35702	36861	34413	35515	31740	31230	31505	31756	30436	31147	36211	34925	38394	39324	37204	38023
253	481.978	13047	13814	13966	15003	14272	15672	15050	14933	15588	15935	18830	18115	17869	15725	18327	18051	15963	15478	13911	13868	13835	14480	18062	18118	16984	16962	18727	18070
254	482.96	14024	13958	15847	16669	12958	13195	14189	13153	13345	13557	13643	13680	13306	14306	15046	15599	13756	13738	13442	13806	12875	13116	14430	14896	13236	13375	14899	14409
255	493.987	13981	14820	16651	15921	13800	14192	13705	14756	14759	15475	16362	15832	16096	16598	15263	16005	13974	13966	12396	12936	13169	13296	15615	16363	12827	13263	14343	15672
256	503.162	1702406	1679730	551464	549379	445148	440264	441637	437703	433661	430127	492008	488611	441546	440803	486179	477950	518254	504667	568162	578326	594451	590322	429820	409510	492595	485284	395565	390792
257	505.988	24562	23949	31026	32566	22399	22290	21649	20917	21549	22306	24740	23415	28302	27579	24235	24963	26206	25614	21938	22692	26810	26685	27232	27368	20927	20014	22894	23732
258	508.34	17092	17395	13326	13880	9727	9437	9920	10121	10396	9946	11062	11374	12631	13116	11532	11393	10114	10054	10040	9749	9787	9515	11277	10939	12320	11754	11549	11968
259	512	7812	7920	9392	8536	7118	7259	7843	8288	8357	8072	7471	7721	7158	7246	7966	7881	8157	7907	7363	7482	7425	7177	8031	8072	7964	8479	7724	7965
260	535.036	73622	70221	89075	87797	73060	71725	62670	62006	62786	62099	78554	76741	74202	74824	69554	70132	74651	71846	60262	62013	66957	66797	65567	65387	69865	68019	67658	65874
261	545.059	27545	27668	40455	39764	17646	17508	19102	19432	18852	18847	20014	19137	17954	18344	19803	20140	18679	18479	18466	18183	17583	16844	18456	17679	19071	19011	18801	18446
262	558.064	35880	35806	23664	24455	18722	18199	19301	19064	18766	18284	17072	16751	15501	17973	18381	17400	18785	17939	17690	17205	18101	17988	17142	16697	19762	18572	17241	18050
263	565.048	288883	284872	382703	361394	362197	349033	264530	253438	277180	272484	362251	351111	403180	407006	306319	305248	311318	294446	259386	269025	306010	299376	321499	309796	283855	272136	263317	259074
264	572.134	31606	36191	40866	38620	28317	28588	31795	30858	29135	31562	29286	29278	26962	28927	30397	30297	32296	34076	37123	37983	37069	36398	28951	29704	36692	36426	31805	30696
265	578.889	7145	7580	9350	9537	6058	6361	6517	6651	6902	6587	6372	6804	6032	6427	6963	6859	6562	6649	6319	6005	5887	6035	7314	7038	7083	6975	7043	7703
266	604.072	29351	29480	33628	33027	27953	25811	28371	26674	29069	28922	29833	28251	27719	28417	29634	31153	27801	28946	27221	27003	26263	23803	25430	27717	31086	29815	25942	25670
267	606.075	47087	45661	44390	45163	54087	54386	44921	43525	45118	44350	49917	49701	48063	48517	44318	44127	48412	45889	47625	47854	46026	45224	53394	53780	45497	45444	45914	45269
268	609.146	409669	402938	511391	526804	191680	191142	223254	223143	237772	236256	203095	200814	184733	180525	218960	219538	230560	223886	279569	285714	247577	248658	222100	219717	212450	212371	195172	194955
269	647.463	16348	17163	20718	21044	13924	13132	12654	12269	13468	13413	12133	12267	13150	12983	12048	12579	13377	13024	12125	11593	11769	12000	12092	12649	13640	13534	13257	13104
270	658.854	8196	7957	11076	10986	6521	6816	6747	6534	7103	7082	7035	7152	7015	6741	7980	7462	6870	6506	6493	6176	6254	6231	7232	7383	6961	7138	7538	7583
271	663.11	53194	51096	59522	59047	35987	35458	36325	35953	34788	35886	38421	37097	35993	37072	38353	37388	37096	36579	34913	35629	35294	34689	33002	32425	37259	36210	34662	35397
272	665.213	147122	147725	99304	95166	108179	108505	114843	115298	106380	107796	105778	103644	101247	97531	99514	98249	117186	115914	127656	128266	126322	124335	107690	105364	126063	121688	110813	111828
273	671.466	1296851	1271542	1357506	1339447	1765197	1762070	1414703	1421080	1407480	1405196	1342661	1344345	1673298	1689446	1092931	1087017	1422689	1400982	1118019	1138957	1052285	1050138	1212020	1210400	1655195	1658043	2009839	2016917
274	673.482	551551	552018	570666	569814	833381	847138	756953	767057	1005257	1002498	701903	712350	865786	859973	651940	644753	1002146	1006720	755507	755698	728339	735439	703186	713013	1215295	1246441	946804	955327
275	698.514	44516	45067	51067	51595	49086	48479	43609	43199	52874	53785	72914	75597	46620	47136	42638	42104	46197	46143	41558	41873	41954	41106	44598	44000	47700	48353	46427	48535
276	699.497	487237	471507	503861	505015	794880	813913	546349	551413	1076994	1085338	1724189	1831372	678962	699844	559749	572901	786189	784983	490989	493380	551008	552566	576324	583673	614486	616466	587143	588762
277	736.492	146142	145404	150231	150586	203907	204136	165979	165542	156930	154302	229060	234813	233308	241094	170466	172643	176613	177815	166564	167430	205196	205052	205284	205417	203704	203278	199225	193201
278	738.508	267731	264095	279616	281883	452896	458085	347378	348958	339020	328432	559348	577263	559063	583588	360820	365641	380600	382756	356711	355860	418667	417605	400260	409147	403914	405122	401140	403883
279	740.523	111306	111814	117697	118624	169553	172409	123401	122968	111269	109720	161424	165863	182770	188991	129839	131998	137232	135713	125173	126565	159436	161866	151903	153473	149115	152458	149147	151570
280	742.54	202879	198880	207449	205781	367949	370369	272862	270869	217099	217940	317725	322028	427591	431773	240436	239053	265930	268878	307340	314223	358878	359819	326510	337709	392023	394398	401144	401733
281	764.523	44048	44107	46553	47162	60961	61623	45288	47146	39450	39033	52703	54565	70819	72300	45866	47833	46534	46776	44752	45588	66829	66396	57665	58837	57287	57515	56829	56432
282	766.109	25011	25500	28235	29062	20439	19716	24302	25796	25345	26045	24804	25539	21062	20711	25662	25355	27532	26845	26079	27066	24797	24040	23623	21317	28016	27054	22667	23750
283	784.586	18611	18592	21274	20803	23365	22745	19644	19998	20930	21184	21387	21369	21712	22304	16728	17511	21081	22506	17521	17899	16765	17820	18785	17709	23928	24172	22758	22780
284	838.127	21822	22620	26507	25548	15793	15237	17845	17662	17578	18094	19452	17304	14533	15614	17302	18521	20287	21823	19710	18069	18065	18420	15242	15513	21230	21002	16098	16705
285	853.277	28747	28252	30396	29941	29271	25895	34433	33361	31726	30197	27230	26249	25856	26570	28323	26256	32568	34424	42870	44986	37059	36063	26257	26376	35422	33600	30086	29630
