# Supplementary material for: A novel function of the key nitrogen-fixation activator NifA in beta-rhizobia: Repression of bacterial auxin synthesis during symbiosis
Source: Front Plant Sci. 2022 Sep 28;13:991548. doi: 10.3389/fpls.2022.991548 (PMC9554594; doi:10.3389/fpls.2022.991548)
Supplement: Supplementary file 5 [file Table_4.XLSX]

## Sheet: Supplementary Table 4
Supplementary Table 4: Table of the metabolites significantly accumulated in P. vulgaris nodules induced by P. phymatum iaaMH mutant (∆iaaMH) compared to wild-type (wt). Metabolites names and ID are annotated according to the Kyoto Encyclopedia of Genes and Genomes (KEGG) database.
Metabolites	KEGG ID	Log2 FC (∆iaaMH vs. wt) 1	q-value 2
Higher abundance in nodules infected by P. phymatum iaaMH mutant
1-Nitronaphthalene-5,6-oxide	C14800	0.804254	0.00105518
Saccharopine	C00449	0.705689	0.00777437
Alpha-Linolenic acid	C06426	0.630648	0.00375948
5-Hydroxyindoleacetic acid	C05635	0.505947	0.000782743
Higher abundance in nodules infected by P. phymatum wild-type
Pantothenic acid	C00864	-0.578546	3.56672e-07
Indole-3-acetate	C00954	-0.602787	0.000100425
4-Phospho-L-aspartate	C03082	-0.659607	0.000490624
Linamarin	C01594	-0.803997	0.0010731
Indole-acetamide	C02693	-1.23375	1.20574e-05
Xanthine	C00385	-1.35804	0.00140939
1 log2 fold change (FC) of the metabolite levels, comparing nodules induced by iaaMH mutant (∆iaaMH) with wild-type (wt)
2 q-value calculated according to Storey et al. 2003 (Storey, J.D.; Tibshirani, R. Statistical significance for genomewide studies. PNAS 2003, 100, 9440–9445).
