# Supplementary material for: A novel function of the key nitrogen-fixation activator NifA in beta-rhizobia: Repression of bacterial auxin synthesis during symbiosis
Source: Front Plant Sci. 2022 Sep 28;13:991548. doi: 10.3389/fpls.2022.991548 (PMC9554594; doi:10.3389/fpls.2022.991548)
Supplement: Supplementary file 6 [file Table_5.XLSX]

## Sheet: Supplementary Table 5
Supplementary Table 5: Table with dry weight per nodule of P. phymatum wild-type, nifA mutant, nifA complemented strain, iaaMH deletion mutant, iaaMH complemented strains, nifA-iaaMH double mutant and nifA-iaaMH complemented with iaaMH strains. At least four biological replicates were use, consisting of minimum four plants per replicate. Values indicate the average and the standard deviation. For…
Strain	Dry weight per nodule (mg)
Wild-type	0.07±0.04a
nifA	0.07±0.03a
nifA+pBBR-nifA	0.16±0.22b
∆iaaMH	0.06±0.07a
∆iaaMH+pBBR-iaaMH (placZ)	ND
∆iaaMH+pBBR-iaaMH	0.04±0.04a
nifA-∆iaaMH	0.05±0.04a
nifA-∆iaaMH+pBBR-iaaMH (placZ)	ND
nifA-∆iaaMH+pBBR-iaaMH	0.04±0.02a
